# Supplementary material for: Comprehensive fragmentation of cell-free repetitive DNA for enhanced cancer detection in plasma
Source: Front Cell Dev Biol. 2025 Jul 9;13:1630231. doi: 10.3389/fcell.2025.1630231 (PMC12283650; doi:10.3389/fcell.2025.1630231)
Supplement: Supplementary file 2 [file Table1.xlsx]

## Sheet: Table S1
Table S1 Clinical data for all samples
Patient ID	Cancer Type	Sex	Age	Volume of Plasma (ml)	cfDNA Extracted (ng/μl)	cfDNA Input (ng)	CleanReads	Depth	Sample collected time	Group
P001	Lung Cancer	Female	58	4	0.6644	30.2	271,308,312	8	2022-02-09	discovery_corhort
P011	Colorectal Cancer	Female	73	4	7	20	349,217,238	10	2021-05-06	discovery_corhort
P012	Colorectal Cancer	Male	68	4	0.22	10.78	314,576,996	9	2021-03-02	discovery_corhort
P013	Colorectal Cancer	Male	62	4	0.238	11.66	327,378,752	10	2021-10-29	discovery_corhort
P014	Colorectal Cancer	Female	52	4	0.844	20	353,372,734	11	2021-02-24	discovery_corhort
P015	Colorectal Cancer	Male	48	4	3.7	20	386,831,546	12	2021-01-19	discovery_corhort
P016	Colorectal Cancer	Male	82	4	0.768	20	269,931,096	8	2021-01-26	discovery_corhort
P017	Lung Cancer	Female	69	4	1.19	20	291,158,806	9	2021-01-13	discovery_corhort
P018	Lung Cancer	Female	44	4	0.728	20	291,997,356	9	2021-11-05	discovery_corhort
P019	Lung Cancer	Male	69	4	0.42	20	309,889,030	9	2021-03-10	discovery_corhort
P020	Lung Cancer	Male	65	4	1.23	20	236,198,952	7	2021-03-19	discovery_corhort
P021	Lung Cancer	Female	76	4	1.21	20	304,520,192	9	2021-01-19	discovery_corhort
P022	Lung Cancer	Male	64	4	4	20	349,201,450	10	2021-01-22	discovery_corhort
P035	Healthy	Male	32	4	0.4	19.6	280,631,414	8	2022-02-24	discovery_corhort
P036	Healthy	Female	41	4	0.162	7.938	419,916,578	13	2022-02-24	discovery_corhort
P037	Healthy	Male	27	4	0.332	16.268	344,519,976	10	2022-02-24	discovery_corhort
P038	Healthy	Female	35	4	0.126	6.174	334,673,954	10	2022-02-24	discovery_corhort
P039	Healthy	Female	33	4	0.164	8.036	194,060,280	6	2022-02-24	discovery_corhort
P040	Healthy	Male	28	4	0.254	12.446	291,961,822	9	2022-02-24	discovery_corhort
P041	Healthy	Female	32	4	0.122	5.978	275,411,538	8	2022-02-24	discovery_corhort
P042	Healthy	Male	31	4	0.312	15.288	277,014,940	8	2022-02-24	discovery_corhort
P043	Colorectal Cancer	Female	64	4	0.432	20	387,553,148	12	2021-01-29	discovery_corhort
P044	Colorectal Cancer	Female	55	4	0.368	17.7	390,086,260	12	2021-06-22	discovery_corhort
P045	Colorectal Cancer	Female	46	4	0.206	9.9	347,300,000	10	2021-02-03	discovery_corhort
P046	Colorectal Cancer	Male	69	4	0.812	20	383,599,078	12	2021-02-20	discovery_corhort
P047	Pancreatic Cancer	Male	44	4	0.884	20	172,820,870	5	2021-03-31	discovery_corhort
P048	Pancreatic Cancer	Male	69	4	1.6	20	355,049,618	11	2021-03-01	discovery_corhort
P049	Pancreatic Cancer	Male	69	4	2.02	20	394,900,018	12	2021-07-07	discovery_corhort
P050	Pancreatic Cancer	Male	64	4	0.532	20	320,751,080	10	2021-02-20	discovery_corhort
P051	Gastric Cancer	Male	50	4	0.246	11.8	310,299,730	9	2020-12-31	discovery_corhort
P070	Gastric Cancer	Male	60	4	0.478	20	549,159,218	17	2021-01-09	discovery_corhort
P068	Gastric Cancer	Male	73	4	2.66	20	525,531,562	16	2021-01-19	discovery_corhort
P052	Gastric Cancer	Male	82	4	0.918	20	307,852,220	9	2021-01-22	discovery_corhort
P055	Colorectal Cancer	Male	62	4	0.698	20	542,439,386	17	2021-02-26	discovery_corhort
P057	Colorectal Cancer	Male	53	4	13	20	392,214,702	12	2021-08-08	discovery_corhort
P058	Colorectal Cancer	Male	58	4	31.2	20	423,451,296	13	2021-05-11	discovery_corhort
P059	Colorectal Cancer	Male	71	4	2.7	20	495,382,686	15	2021-09-15	discovery_corhort
P060	Colorectal Cancer	Male	52	4	0.448	20	378,406,654	11	2021-04-02	discovery_corhort
P083	Liver Cancer	Male	64	4	0.944	20	379,108,194	11	2021-01-19	discovery_corhort
P062	Liver Cancer	Male	60	4	1.52	20	470,742,064	14	2021-03-09	discovery_corhort
P063	Pancreatic Cancer	Female	45	4	0.378	18.14	379,843,484	11	2021-03-31	discovery_corhort
P082	Liver Cancer	Female	66	4	7.12	20	435,045,334	13	2021-03-30	discovery_corhort
P065	Gastric Cancer	Male	68	4	0.978	20	428,347,380	13	2021-02-18	discovery_corhort
P054	Gastric Cancer	Female	69	4	0.41	20	293,549,174	9	2021-02-24	discovery_corhort
P066	Gastric Cancer	Male	46	4	6.26	20	321,636,338	10	2021-03-12	discovery_corhort
P067	Gastric Cancer	Male	50	4	6.58	20	147,964,138	4	2021-03-15	discovery_corhort
P139	Gastric Cancer	Male	69	4	4.08	30	477,524,760	15	2021-03-22	discovery_corhort
P141	Gastric Cancer	Female	69	3.2	0.268	13.4	397,145,068	12	2021-04-04	discovery_corhort
P071	Colorectal Cancer	Female	30	4	0.952	20	349,668,634	11	2021-10-22	discovery_corhort
P072	Colorectal Cancer	Female	58	4	4.22	20	457,415,426	14	2021-10-19	discovery_corhort
P075	Pancreatic Cancer	Male	58	4	1.1	20	443,646,234	13	2021-02-23	discovery_corhort
P079	Liver Cancer	Male	67	4	5.1	20	464,163,846	14	2021-04-29	discovery_corhort
P081	Liver Cancer	Female	64	4	9	20	534,127,410	16	2021-06-01	discovery_corhort
P085	Liver Cancer	Female	74	4	19.3	20	496,246,670	15	2021-06-23	discovery_corhort
P086	Liver Cancer	Male	59	4	0.634	20	426,081,734	13	2021-07-13	discovery_corhort
P087	Healthy	Female	28	4	0.234	11.7	418,303,800	13	2022-02-24	discovery_corhort
P088	Healthy	Female	37	4	0.164	8.2	532,701,638	16	2022-02-24	discovery_corhort
P089	Healthy	Female	32	4	0	too low	429,848,976	13	2022-02-24	discovery_corhort
P090	Healthy	Female	46	4	0.266	13.3	305,431,004	9	2022-02-24	discovery_corhort
P091	Healthy	Male	35	4	0.192	9.6	132,496,554	4	2022-02-24	discovery_corhort
P092	Healthy	Female	26	4	0.274	13.7	478,743,570	15	2022-02-24	discovery_corhort
P093	Healthy	Female	28	4	0.23	11.5	421,167,180	13	2022-02-24	discovery_corhort
P094	Healthy	Male	27	3.8	0.14	7	570,287,918	17	2022-02-24	discovery_corhort
P095	Healthy	Female	28	4	0.106	5.3	507,927,840	16	2022-02-24	discovery_corhort
P096	Healthy	Female	31	4	0.264	13.2	256,161,910	8	2022-02-24	discovery_corhort
P097	Healthy	Male	32	3.7	0.32	16	497,980,492	15	2022-02-24	discovery_corhort
P098	Healthy	Female	35	4	0.104	5.2	483,957,740	15	2022-02-24	discovery_corhort
P099	Healthy	Male	30	4	0.168	8.4	308,623,730	9	2022-02-24	discovery_corhort
P100	Healthy	Male	41	3.3	0.252	12.6	403,621,346	12	2022-02-24	discovery_corhort
P111	Colorectal Cancer	Female	82	4	10.7	30	374,419,772	11	2021-09-26	discovery_corhort
P112	Colorectal Cancer	Male	55	4	0.634	30	456,825,546	14	2021-09-14	discovery_corhort
P113	Colorectal Cancer	Male	42	4	0.974	30	411,691,458	12	2021-11-16	discovery_corhort
P114	Colorectal Cancer	Male	70	3.5	0.744	30	446,786,836	14	2021-06-10	discovery_corhort
P115	Colorectal Cancer	Male	59	4	0.236	11.8	258,944,426	8	2021-06-24	discovery_corhort
P116	Colorectal Cancer	Female	84	4	0.528	26.4	359,665,180	11	2021-07-11	discovery_corhort
P117	Colorectal Cancer	Female	53	4	1.97	30	252,773,822	7	2021-10-19	discovery_corhort
P118	Colorectal Cancer	Male	-	4	0.778	30	389,933,426	12	2021-08-20	discovery_corhort
P119	Colorectal Cancer	Male	53	4	0.998	30	373,808,042	11	2021-09-09	discovery_corhort
P129	Colorectal Cancer	Female	64	4	2.7	30	423,837,964	13	2021-11-09	discovery_corhort
P130	Colorectal Cancer	Male	72	3.3	0.912	30	289,602,460	9	2021-11-05	discovery_corhort
P131	Colorectal Cancer	Male	69	4	4.92	30	475,418,796	14	2021-09-07	discovery_corhort
P132	Colorectal Cancer	Female	49	4	5.18	30	541,028,626	17	2021-09-14	discovery_corhort
P133	Colorectal Cancer	Male	47	4	0.546	27.3	418,124,970	13	2021-10-12	discovery_corhort
P134	Colorectal Cancer	Male	49	4	0.524	26.2	439,562,460	13	2021-09-22	discovery_corhort
P135	Colorectal Cancer	Male	61	4	1.51	30	427,038,122	13	2021-10-22	discovery_corhort
P138	Colorectal Cancer	Male	71	3.5	0.12	6	448,588,826	14	2021-11-03	discovery_corhort
P146	Gastric Cancer	Female	74	3.5	9.3	30	421,883,080	13	2021-06-03	discovery_corhort
P142	Gastric Cancer	Female	59	2.8	0.198	9.9	354,510,472	11	2021-06-08	discovery_corhort
P140	Gastric Cancer	Male	51	4	0.572	28.6	336,223,898	10	2021-06-09	discovery_corhort
P143	Gastric Cancer	Male	72	3.5	3.02	30	392,522,416	12	2021-07-08	discovery_corhort
P069	Gastric Cancer	Male	52	4	1.23	20	517,675,368	16	2021-07-09	discovery_corhort
P158	Gastric Cancer	Male	57	4	0.604	30.2	255,438,938	8	2021-07-16	discovery_corhort
P053	Gastric Cancer	Female	54	4	2.9	20	306,700,890	9	2021-08-06	discovery_corhort
P160	Gastric Cancer	Female	-	3.5	0.166	8.3	377,514,196	11	2021-08-06	discovery_corhort
P144	Gastric Cancer	Female	-	4	5.26	30	415,601,106	13	2021-09-10	discovery_corhort
P145	Gastric Cancer	Male	67	2.7	0.922	30	447,866,584	14	2021-09-16	discovery_corhort
P148	Gastric Cancer	Male	66	4	1.74	30	337,588,318	10	2021-09-16	discovery_corhort
P151	Gastric Cancer	Female	71	3	0.764	30	359,076,534	11	2021-09-23	discovery_corhort
P002	Colorectal Cancer	Male	58	4	0.9218	41.59	284,330,752	8	2022-02-11	validation_corhort
P120	Colorectal Cancer	Female	-	4	6.34	30	461,809,748	14	2022-01-14	validation_corhort
P122	Colorectal Cancer	Male	43	4	0.244	12.2	222,933,396	7	2022-01-11	validation_corhort
P121	Colorectal Cancer	Female	-	4	0.352	17.6	299,495,668	9	2022-01-10	validation_corhort
P137	Colorectal Cancer	Male	68	4	23	30	405,260,784	12	2021-12-28	validation_corhort
P074	Colorectal Cancer	Male	64	4	5.94	20	317,812,918	10	2021-12-14	validation_corhort
P123	Colorectal Cancer	Female	-	4	1.27	30	435,601,076	13	2021-12-13	validation_corhort
P124	Colorectal Cancer	Male	44	2.8	1.26	30	263,846,408	8	2021-12-06	validation_corhort
P126	Colorectal Cancer	Male	-	4	1.06	30	375,001,694	11	2021-12-03	validation_corhort
P125	Colorectal Cancer	Male	-	4	1.14	30	399,585,508	12	2021-12-03	validation_corhort
P073	Colorectal Cancer	Male	56	4	0.92	20	418,185,252	13	2021-12-02	validation_corhort
P056	Colorectal Cancer	Male	59	4	4.72	20	486,558,662	15	2021-12-01	validation_corhort
P128	Colorectal Cancer	Male	74	4	3.88	30	345,081,638	10	2021-11-27	validation_corhort
P127	Colorectal Cancer	Male	68	4	0.428	21.4	329,274,144	10	2021-11-27	validation_corhort
P136	Colorectal Cancer	Female	58	4	1.13	30	430,304,136	13	2021-11-16	validation_corhort
P152	Gastric Cancer	Male	48	2.9	2.08	30	377,488,038	11	2021-10-08	validation_corhort
P147	Gastric Cancer	Female	64	4	1.22	30	546,471,942	17	2021-10-14	validation_corhort
P150	Gastric Cancer	Male	77	4	0.376	18.8	356,149,326	11	2021-11-23	validation_corhort
P153	Gastric Cancer	Male	66	4	1.65	30	443,956,804	13	2021-12-17	validation_corhort
P154	Gastric Cancer	Male	73	4	1.25	30	347,689,128	10	2021-12-22	validation_corhort
P149	Gastric Cancer	Male	52	4	1.33	30	418,285,178	13	2021-12-27	validation_corhort
P157	Gastric Cancer	Male	-	4	0.18	9	306,211,716	9	2021-12-27	validation_corhort
P159	Gastric Cancer	Male	52	3	0.122	6.1	82342926	2	2021-12-30	validation_corhort
P155	Gastric Cancer	Male	52	4	1.32	30	359,433,962	11	2022-01-20	validation_corhort
P156	Gastric Cancer	Female	63	4	6.6	30	445,445,140	14	2022-01-22	validation_corhort
P101	Healthy	Female	33	4	0.162	8.1	440,138,140	13	2022-02-24	validation_corhort
P102	Healthy	Male	34	4	0.248	12.4	377,621,054	11	2022-02-24	validation_corhort
P103	Healthy	Female	27	4	0.136	6.8	467,057,284	14	2022-02-24	validation_corhort
P104	Healthy	Female	32	4	0.134	6.7	372,113,010	11	2022-02-24	validation_corhort
P105	Healthy	Male	28	4	0.258	12.9	340,061,324	10	2022-02-24	validation_corhort
P106	Healthy	Female	33	4	0.174	8.7	467,284,512	14	2022-02-24	validation_corhort
P107	Healthy	Female	27	4	0.18	9	218,282,658	6	2022-02-24	validation_corhort
P108	Healthy	Male	29	4	0.63	31.5	481,036,040	15	2022-02-24	validation_corhort
P109	Healthy	Male	31	4	0.404	20.2	536,764,676	16	2022-02-24	validation_corhort
P110	Healthy	Male	24	3.3	0.182	9.1	406,533,044	12	2022-02-24	validation_corhort
P061	Liver Cancer	Male	52	4	4.18	20	438,154,690	13	2021-07-27	validation_corhort
P064	Liver Cancer	Male	63	4	0.58	20	241,055,750	7	2021-09-29	validation_corhort
P084	Liver Cancer	Male	73	4	45.4	20	401,847,402	12	2021-11-12	validation_corhort
P080	Liver Cancer	Female	75	4	0.772	20	284,913,496	8	2021-11-13	validation_corhort
P023	Lung Cancer	Female	57	4	1.79	20	329,380,236	10	2021-01-27	validation_corhort
P024	Lung Cancer	Male	72	4	0.376	18.42	310,568,828	9	2021-03-04	validation_corhort
P025	Lung Cancer	Female	66	4	0.358	17.54	261,807,208	8	2021-03-19	validation_corhort
P026	Lung Cancer	Male	67	4	11.1	20	311,682,508	9	2021-04-16	validation_corhort
P076	Pancreatic Cancer	Female	59	4	7.12	20	270,840,324	8	2021-01-28	validation_corhort
P077	Pancreatic Cancer	Male	65	4	0.966	20	509,436,786	16	2021-02-07	validation_corhort
P078	Pancreatic Cancer	Female	57	4	1.79	20	412,940,722	12	2021-02-25	validation_corhort

## Sheet: Table S2
Table S2 The results of the AUC for several machine learning modeling in all cohort
methods	data_classification	AUC
glm	discovery_10X	0.972
glmnet	discovery_10X	0.973
knn	discovery_10X	0.983
naive_bayes	discovery_10X	0.978
nnet	discovery_10X	0.942
rf	discovery_10X	0.961
gbm	discovery_10X	0.974
svmLinear	discovery_10X	0.977
glm	validaiton_10X	0.888
glmnet	validaiton_10X	0.879
knn	validaiton_10X	0.815
naive_bayes	validaiton_10X	0.915
nnet	validaiton_10X	0.894
rf	validaiton_10X	0.95
gbm	validaiton_10X	0.941
svmLinear	validaiton_10X	0.885
glm	discovery_0.1X	0.919
glmnet	discovery_0.1X	0.898
knn	discovery_0.1X	0.811
naive_bayes	discovery_0.1X	0.948
nnet	discovery_0.1X	0.807
rf	discovery_0.1X	0.942
gbm	discovery_0.1X	0.962
svmLinear	discovery_0.1X	0.894
glm	validation_0.1X	0.838
glmnet	validation_0.1X	0.844
knn	validation_0.1X	0.721
naive_bayes	validation_0.1X	0.876
nnet	validation_0.1X	0.826
rf	validation_0.1X	0.982
gbm	validation_0.1X	0.95
svmLinear	validation_0.1X	0.841
glm	public_0.1X	0.942
glmnet	public_0.1X	0.938
knn	public_0.1X	0.946
naive_bayes	public_0.1X	1
nnet	public_0.1X	0.941
rf	public_0.1X	1
gbm	public_0.1X	0.822
svmLinear	public_0.1X	0.511

## Sheet: Table S3
Table S3 Values of different cfRE features in the discovery cohort.
Patient ID	FR Score	FL Score	FD Score	FC Score	STR Score (FE)	Cancer Type
P001	0.00606731	0.795795	0.00355047	0.203476	0.958615	Lung_Cancer
P011	0.00687953	0.810184	0.00403771	0.217387	1.20963	Colorectal_Cancer
P012	0.00535657	0.769624	0.00331165	0.215416	1.12899	Colorectal_Cancer
P013	0.00525442	0.760022	0.00322905	0.214374	1.06624	Colorectal_Cancer
P014	0.00738601	0.834449	0.00433209	0.21685	1.04342	Colorectal_Cancer
P015	0.00675194	0.792639	0.00395015	0.20496	0.762738	Colorectal_Cancer
P016	0.00563667	0.807585	0.00326699	0.217359	0.990178	Colorectal_Cancer
P017	0.00456	0.780078	0.00256426	0.208259	1.10408	Lung_Cancer
P018	0.00799817	0.81961	0.00476746	0.206438	1.04966	Lung_Cancer
P019	0.00455327	0.777953	0.00268864	0.206842	0.976386	Lung_Cancer
P020	0.00564964	0.786181	0.00326699	0.219083	1.03611	Lung_Cancer
P021	0.00642008	0.802046	0.00374554	0.207376	1.10501	Lung_Cancer
P022	0.00564224	0.764784	0.00337366	0.20678	0.985128	Lung_Cancer
P035	0.00366577	0.770527	0.00203763	0.208994	0.878324	healthy
P036	0.00346896	0.770383	0.00192919	0.205176	1.00624	healthy
P037	0.00357497	0.769608	0.00206618	0.214051	0.446823	healthy
P038	0.00466211	0.779897	0.00260575	0.206052	0.937886	healthy
P039	0.00359641	0.764635	0.00221965	0.207084	0.752859	healthy
P040	0.0036866	0.763968	0.0020932	0.220039	0.508289	healthy
P041	0.00373267	0.753899	0.00222167	0.208881	0.468008	healthy
P042	0.0034623	0.753331	0.00211921	0.208959	0.525535	healthy
P043	0.00486227	0.796648	0.00279507	0.206606	1.17877	Colorectal_Cancer
P044	0.00482144	0.791649	0.00274649	0.205953	0.770423	Colorectal_Cancer
P045	0.00585689	0.80274	0.00339147	0.207163	1.12101	Colorectal_Cancer
P046	0.00480137	0.796649	0.00282944	0.2153	1.0982	Colorectal_Cancer
P047	0.00428842	0.773309	0.00240736	0.217892	0.887957	Pancreatic_Cancer
P048	0.00525069	0.804223	0.00304717	0.216186	0.976624	Pancreatic_Cancer
P049	0.00372714	0.756676	0.00212507	0.21332	0.798452	Pancreatic_Cancer
P050	0.00553952	0.786047	0.00341438	0.205213	0.730078	Pancreatic_Cancer
P051	0.00403757	0.773853	0.00237962	0.212942	0.79758	Gastric_Cancer
P052	0.00388248	0.791887	0.0022089	0.2145	0.899619	Gastric_Cancer
P053	0.00641739	0.541159	0.00273715	0.22534	0.926745	Gastric_Cancer
P054	0.00470905	0.784402	0.00259371	0.214646	1.03152	Gastric_Cancer
P055	0.00505647	0.809035	0.00297426	0.214866	1.04522	Colorectal_Cancer
P057	0.00493793	0.782855	0.00312059	0.213684	0.981034	Colorectal_Cancer
P058	0.00466168	0.785781	0.00277599	0.213709	0.934539	Colorectal_Cancer
P059	0.00605013	0.80437	0.00358314	0.215387	0.800348	Colorectal_Cancer
P060	0.00519919	0.803936	0.00301779	0.215178	0.632885	Colorectal_Cancer
P062	0.00674159	0.806639	0.0039931	0.223265	0.905108	Liver_Cancer
P063	0.00499516	0.812028	0.00291735	0.214381	0.747071	Pancreatic_Cancer
P065	0.00487394	0.795976	0.00278093	0.225473	0.688588	Gastric_Cancer
P066	0.00308329	0.781645	0.00175331	0.213451	1.20345	Gastric_Cancer
P067	0.0102172	0.82754	0.0067596	0.221038	0.960839	Gastric_Cancer
P068	0.00554689	0.802865	0.0033296	0.213511	0.888235	Gastric_Cancer
P069	0.00803005	0.804368	0.00449881	0.216523	1.13892	Gastric_Cancer
P070	0.00550864	0.775246	0.0031666	0.223811	1.27855	Gastric_Cancer
P071	0.00488568	0.795283	0.00273737	0.223917	0.888691	Colorectal_Cancer
P072	0.0071749	0.794771	0.00427488	0.222366	1.06411	Colorectal_Cancer
P075	0.0038659	0.798166	0.00218309	0.21176	1.01976	Pancreatic_Cancer
P079	0.00447672	0.781018	0.00262432	0.218806	0.940232	Liver_Cancer
P081	0.00542048	0.822595	0.0031353	0.212424	0.96246	Liver_Cancer
P082	0.00535309	0.820775	0.00286393	0.221758	1.08286	Liver_Cancer
P083	0.0063448	0.813588	0.00367728	0.223948	1.40454	Liver_Cancer
P085	0.00481599	0.788733	0.00274426	0.213414	0.983684	Liver_Cancer
P086	0.00519127	0.790305	0.00294142	0.224035	0.921734	Liver_Cancer
P087	0.00398102	0.716974	0.00250821	0.191045	0.708443	healthy
P088	0.00513744	0.759279	0.00316759	0.199155	0.849087	healthy
P089	0.00338989	0.731653	0.00232924	0.19188	0.719971	healthy
P090	0.00413907	0.732914	0.00268438	0.201017	0.539786	healthy
P091	0.00411417	0.743677	0.00275207	0.186556	0.748973	healthy
P092	0.00418645	0.742988	0.00265693	0.201883	0.658227	healthy
P093	0.00388961	0.734362	0.00251743	0.19178	0.602537	healthy
P094	0.00466167	0.739688	0.00292617	0.200859	0.839654	healthy
P095	0.00377464	0.776629	0.00225722	0.205254	0.871918	healthy
P096	0.00390851	0.747996	0.00245827	0.195417	0.721711	healthy
P097	0.00475773	0.778427	0.00285117	0.19581	0.996906	healthy
P098	0.00457772	0.75676	0.00260628	0.195039	0.893958	healthy
P099	0.00487095	0.764583	0.00312637	0.195733	1.04493	healthy
P100	0.00418139	0.767672	0.00262926	0.194529	0.769614	healthy
P111	0.00226645	0.736059	0.00122039	0.218449	0.688033	Colorectal_Cancer
P112	0.00654092	0.804362	0.00381455	0.21826	0.719448	Colorectal_Cancer
P113	0.00412577	0.757238	0.00229634	0.216413	0.73078	Colorectal_Cancer
P114	0.00637785	0.77738	0.00363877	0.216643	0.741454	Colorectal_Cancer
P115	0.00559274	0.7652	0.00315798	0.208264	1.01603	Colorectal_Cancer
P116	0.00515407	0.766173	0.00291419	0.216583	0.631696	Colorectal_Cancer
P117	0.00566737	0.788601	0.00310963	0.209823	0.825716	Colorectal_Cancer
P118	0.0039812	0.744341	0.0022784	0.210182	0.578902	Colorectal_Cancer
P119	0.00530731	0.790442	0.00305704	0.221582	0.839162	Colorectal_Cancer
P129	0.00721764	0.788045	0.00423681	0.211264	0.95851	Colorectal_Cancer
P130	0.00606725	0.778263	0.00343513	0.221777	0.828001	Colorectal_Cancer
P131	0.00636909	0.789254	0.00379644	0.219342	0.612431	Colorectal_Cancer
P132	0.00514793	0.779419	0.00296501	0.210945	0.858848	Colorectal_Cancer
P133	0.00503459	0.7595	0.00291602	0.221091	1.22245	Colorectal_Cancer
P134	0.00533476	0.772791	0.00322528	0.20803	0.819862	Colorectal_Cancer
P135	0.00951703	0.807752	0.00593216	0.210821	0.739544	Colorectal_Cancer
P138	0.00580941	0.795038	0.0033993	0.211539	0.748827	Colorectal_Cancer
P139	0.0074118	0.793106	0.00427873	0.208707	0.731623	Gastric_Cancer
P140	0.00562806	0.768452	0.00319464	0.209783	0.624806	Gastric_Cancer
P141	0.00498609	0.76436	0.00276984	0.220421	0.925037	Gastric_Cancer
P142	0.00514156	0.771609	0.00277969	0.222503	1.12471	Gastric_Cancer
P143	0.00399679	0.748963	0.00215345	0.221672	0.883043	Gastric_Cancer
P144	0.00490236	0.747642	0.00261795	0.210195	0.610708	Gastric_Cancer
P145	0.00639822	0.790695	0.00368593	0.221582	0.843282	Gastric_Cancer
P146	0.00596363	0.781915	0.0032963	0.222697	0.425736	Gastric_Cancer
P148	0.00481999	0.741148	0.00267748	0.214426	0.94424	Gastric_Cancer
P151	0.00486477	0.767079	0.00278536	0.217533	0.818027	Gastric_Cancer
P158	0.00921534	0.831747	0.00530272	0.217782	0.805014	Gastric_Cancer
P160	0.00551624	0.78032	0.00297574	0.208447	0.799629	Gastric_Cancer

## Sheet: Table S4
Table S4 Values of different cfRE features in the validation cohort.
Patient ID	Cancer Type	FR Score	FL Score	FD Score	FC Score	STR Score (FE)	Prediction
P056	Colorectal_Cancer	0.0974994	0.196445	0.836752	0.215369	1.6611	cancer
P073	Colorectal_Cancer	0.0959003	0.143212	0.763446	0.213273	1.67569	cancer
P074	Colorectal_Cancer	0.0990912	0.287462	0.824879	0.211824	1.69433	cancer
P120	Colorectal_Cancer	0.0984644	0.130209	0.774513	0.210803	1.58562	cancer
P121	Colorectal_Cancer	0.08997	0.149482	0.647958	0.207725	1.64138	cancer
P122	Colorectal_Cancer	0.0810731	0.15563	0.545541	0.207494	1.57778	healthy
P123	Colorectal_Cancer	0.0955291	0.126714	0.739238	0.207243	1.60813	cancer
P124	Colorectal_Cancer	0.0918498	0.180148	0.667742	0.210273	1.62591	cancer
P125	Colorectal_Cancer	0.100701	0.180395	0.816703	0.209259	1.62822	cancer
P126	Colorectal_Cancer	0.0976559	0.167537	0.759806	0.208646	1.6234	cancer
P127	Colorectal_Cancer	0.0930733	0.150738	0.698373	0.208078	1.60003	cancer
P128	Colorectal_Cancer	0.0987696	0.180494	0.77448	0.20808	1.64272	cancer
P136	Colorectal_Cancer	0.0935376	0.113554	0.708486	0.210182	1.58621	cancer
P137	Colorectal_Cancer	0.0780505	0.0781952	0.549764	0.211094	1.49465	healthy
P147	Gastric_Cancer	0.104315	0.143634	0.826931	0.203957	1.65169	cancer
P149	Gastric_Cancer	0.103115	0.180706	0.820437	0.206575	1.6847	cancer
P150	Gastric_Cancer	0.0924601	0.0906055	0.624279	0.207739	1.25626	healthy
P152	Gastric_Cancer	0.100877	0.17626	0.799643	0.205633	1.68941	cancer
P153	Gastric_Cancer	0.103212	0.182066	0.836968	0.207233	1.60757	cancer
P154	Gastric_Cancer	0.101893	0.23397	0.820059	0.20712	1.58776	cancer
P155	Gastric_Cancer	0.0989998	0.164506	0.769774	0.206748	1.62029	cancer
P156	Gastric_Cancer	0.103055	0.180948	0.837786	0.206854	1.70219	cancer
P157	Gastric_Cancer	0.0917138	0.152861	0.677371	0.209295	1.56921	cancer
P101	Healthy	0.0747439	0.0916234	0.450145	0.20418	1.28578	healthy
P102	Healthy	0.083836	0.114172	0.52912	0.204572	1.36398	healthy
P103	Healthy	0.0793439	0.0891664	0.486465	0.205561	1.24274	healthy
P104	Healthy	0.0820616	0.117021	0.517827	0.205392	1.25539	healthy
P105	Healthy	0.0914582	0.150042	0.657342	0.205706	1.6239	cancer
P106	Healthy	0.080454	0.108731	0.519485	0.204109	1.42107	healthy
P107	Healthy	0.0800617	0.101814	0.480451	0.196509	1.53056	healthy
P108	Healthy	0.095425	0.10925	0.643402	0.200157	1.64326	cancer
P109	Healthy	0.102801	0.152509	0.766168	0.19907	1.68661	cancer
P110	Healthy	0.0905394	0.103128	0.587963	0.201037	1.43829	healthy
P061	Liver_Cancer	0.0834189	0.0970392	0.638858	0.215749	1.5936	cancer
P064	Liver_Cancer	0.0934299	0.147438	0.723794	0.214649	1.55492	cancer
P080	Liver_Cancer	0.0955075	0.239635	0.755854	0.212717	1.69619	cancer
P084	Liver_Cancer	0.106581	0.185437	0.835309	0.214979	0.603006	cancer
P023	Lung_Cancer	0.0951834	0.130608	0.699644	0.208897	1.68234	cancer
P024	Lung_Cancer	0.0967632	0.15405	0.735003	0.207746	1.72187	cancer
P025	Lung_Cancer	0.0918043	0.14813	0.647214	0.206984	1.57766	cancer
P026	Lung_Cancer	0.0994261	0.15411	0.748142	0.205067	1.77893	cancer
P076	Pancreatic_Cancer	0.0943557	0.103957	0.583323	0.213218	0.977494	healthy
P077	Pancreatic_Cancer	0.0979497	0.131544	0.809779	0.212348	1.6887	cancer
P078	Pancreatic_Cancer	0.103683	0.190975	0.833878	0.214498	1.37913	cancer

## Sheet: Table S5
Table S5: Tumor tissue-specific cfRE transcriptional regulatory element regions.
Chrom	Start	End	Repeat Name	Repeat Class	Chain	Repeat Family	Choord	reClassification
chr1	235813392	235813432	(CCCCCG)n	Simple_repeat	+	STR	chr1:235813393-235813432	STR_colon
chr10	11060548	11060693	(CGGGG)n	Simple_repeat	+	STR	chr10:11060549-11060693	STR_colon
chr11	2465737	2465911	(CGGGG)n	Simple_repeat	+	STR	chr11:2465738-2465911	STR_colon
chr11	13032010	13032044	(CGG)n	Simple_repeat	+	STR	chr11:13032011-13032044	STR_colon
chr11	45944474	45944498	(CTG)n	Simple_repeat	+	STR	chr11:45944475-45944498	STR_colon
chr12	1640148	1640178	(CCG)n	Simple_repeat	+	STR	chr12:1640149-1640178	STR_colon
chr12	120806905	120806950	(CGG)n	Simple_repeat	+	STR	chr12:120806906-120806950	STR_colon
chr13	28552666	28552709	(CCCCG)n	Simple_repeat	+	STR	chr13:28552667-28552709	STR_colon
chr16	49889416	49889446	(CCG)n	Simple_repeat	+	STR	chr16:49889417-49889446	STR_colon
chr16	49889564	49889619	(CTCG)n	Simple_repeat	+	STR	chr16:49889565-49889619	STR_colon
chr17	41399881	41400191	AluSp	SINE	+	Alu	chr17:41399882-41400191	Alu_colon
chr17	46691472	46691512	(GAAA)n	Simple_repeat	+	STR	chr17:46691473-46691512	STR_colon
chr19	35759739	35759808	(CGG)n	Simple_repeat	+	STR	chr19:35759740-35759808	STR_colon
chr2	176995135	176995164	(CGG)n	Simple_repeat	+	STR	chr2:176995136-176995164	STR_colon
chr2	200329156	200329178	(CA)n	Simple_repeat	+	STR	chr2:200329157-200329178	STR_colon
chr2	200329813	200329837	(TC)n	Simple_repeat	+	STR	chr2:200329814-200329837	STR_colon
chr20	18037438	18037479	(CTG)n	Simple_repeat	+	STR	chr20:18037439-18037479	STR_colon
chr20	20348477	20348552	(CGGGG)n	Simple_repeat	+	STR	chr20:20348478-20348552	STR_colon
chr20	55841287	55841397	(CCCCG)n	Simple_repeat	+	STR	chr20:55841288-55841397	STR_colon
chr20	60643695	60643977	AluJo	SINE	+	Alu	chr20:60643696-60643977	Alu_colon
chr3	62860483	62860557	(CCG)n	Simple_repeat	+	STR	chr3:62860484-62860557	STR_colon
chr3	195636166	195636260	(CCCCG)n	Simple_repeat	+	STR	chr3:195636167-195636260	STR_colon
chr7	27209212	27209250	(CCG)n	Simple_repeat	+	STR	chr7:27209213-27209250	STR_colon
chr7	73878766	73879082	AluSx1	SINE	-	Alu	chr7:73878767-73879082	Alu_colon
chr7	156802886	156802922	(CCG)n	Simple_repeat	+	STR	chr7:156802887-156802922	STR_colon
chr7	158380312	158380356	(CAG)n	Simple_repeat	+	STR	chr7:158380313-158380356	STR_colon
chr8	1922092	1922183	(CGGGG)n	Simple_repeat	+	STR	chr8:1922093-1922183	STR_colon
chr8	37555933	37555961	(CCG)n	Simple_repeat	+	STR	chr8:37555934-37555961	STR_colon
chr8	144819906	144820038	(CTG)n	Simple_repeat	+	STR	chr8:144819907-144820038	STR_colon
chr9	8857656	8857810	(CCG)n	Simple_repeat	+	STR	chr9:8857657-8857810	STR_colon
chr9	8857931	8857969	(TCC)n	Simple_repeat	+	STR	chr9:8857932-8857969	STR_colon
chr9	8858085	8858133	(TCC)n	Simple_repeat	+	STR	chr9:8858086-8858133	STR_colon
chr9	95970703	95970867	(TG)n	Simple_repeat	+	STR	chr9:95970704-95970867	STR_colon
chr9	139502539	139502584	(GGGA)n	Simple_repeat	+	STR	chr9:139502540-139502584	STR_colon
chr1	712979	713252	AluSx	SINE	-	Alu	chr1:712980-713252	Alu_gastric
chr1	713289	713429	AluJo	SINE	+	Alu	chr1:713290-713429	Alu_gastric
chr1	713442	713574	AluJo	SINE	-	Alu	chr1:713443-713574	Alu_gastric
chr1	713634	713733	AluJr	SINE	-	Alu	chr1:713635-713733	Alu_gastric
chr1	713759	713822	AluJr	SINE	-	Alu	chr1:713760-713822	Alu_gastric
chr1	714715	715010	AluSg7	SINE	+	Alu	chr1:714716-715010	Alu_gastric
chr1	715062	715171	AluSx	SINE	+	Alu	chr1:715063-715171	Alu_gastric
chr1	715230	715436	AluJb	SINE	+	Alu	chr1:715231-715436	Alu_gastric
chr1	893441	893623	AluSx	SINE	-	Alu	chr1:893442-893623	Alu_gastric
chr1	893623	893929	AluSx	SINE	-	Alu	chr1:893624-893929	Alu_gastric
chr1	1092671	1092732	(CATCC)n	Simple_repeat	+	STR	chr1:1092672-1092732	STR_gastric
chr1	1165842	1166137	AluSx1	SINE	-	Alu	chr1:1165843-1166137	Alu_gastric
chr1	1332960	1333256	AluJo	SINE	+	Alu	chr1:1332961-1333256	Alu_gastric
chr1	1405797	1405879	AluYf4	SINE	-	Alu	chr1:1405798-1405879	Alu_gastric
chr1	1446177	1446263	AluSz6	SINE	-	Alu	chr1:1446178-1446263	Alu_gastric
chr1	1508386	1508519	AluSx	SINE	+	Alu	chr1:1508387-1508519	Alu_gastric
chr1	1508521	1508839	AluSc8	SINE	+	Alu	chr1:1508522-1508839	Alu_gastric
chr1	1508907	1508994	AluSx	SINE	-	Alu	chr1:1508908-1508994	Alu_gastric
chr1	1548540	1548859	AluSz	SINE	-	Alu	chr1:1548541-1548859	Alu_gastric
chr1	1548859	1549134	AluJb	SINE	+	Alu	chr1:1548860-1549134	Alu_gastric
chr1	1589067	1589375	AluJb	SINE	+	Alu	chr1:1589068-1589375	Alu_gastric
chr1	1589385	1589639	AluSg	SINE	+	Alu	chr1:1589386-1589639	Alu_gastric
chr1	1589659	1589787	FAM	SINE	+	Alu	chr1:1589660-1589787	Alu_gastric
chr1	1590999	1591308	AluSz	SINE	-	Alu	chr1:1591000-1591308	Alu_gastric
chr1	1654703	1654957	AluSg	SINE	+	Alu	chr1:1654704-1654957	Alu_gastric
chr1	1654981	1655109	FAM	SINE	+	Alu	chr1:1654982-1655109	Alu_gastric
chr1	1656288	1656597	AluSz	SINE	-	Alu	chr1:1656289-1656597	Alu_gastric
chr1	1715798	1715967	AluSx	SINE	+	Alu	chr1:1715799-1715967	Alu_gastric
chr1	2985620	2985645	(CGG)n	Simple_repeat	+	STR	chr1:2985621-2985645	STR_gastric
chr1	3711336	3711641	AluSz	SINE	+	Alu	chr1:3711337-3711641	Alu_gastric
chr1	3818129	3818438	AluSz	SINE	-	Alu	chr1:3818130-3818438	Alu_gastric
chr1	6296844	6297136	AluY	SINE	-	Alu	chr1:6296845-6297136	Alu_gastric
chr1	6643352	6643658	AluSg4	SINE	-	Alu	chr1:6643353-6643658	Alu_gastric
chr1	6643660	6643827	AluSx	SINE	-	Alu	chr1:6643661-6643827	Alu_gastric
chr1	6658634	6658660	(CAAAA)n	Simple_repeat	+	STR	chr1:6658635-6658660	STR_gastric
chr1	6658660	6658971	AluY	SINE	+	Alu	chr1:6658661-6658971	Alu_gastric
chr1	7832666	7832971	AluSq2	SINE	+	Alu	chr1:7832667-7832971	Alu_gastric
chr1	8015077	8015391	AluSq2	SINE	-	Alu	chr1:8015078-8015391	Alu_gastric
chr1	8743090	8743117	(A)n	Simple_repeat	+	STR	chr1:8743091-8743117	STR_gastric
chr1	9952162	9952200	AluJb	SINE	+	Alu	chr1:9952163-9952200	Alu_gastric
chr1	9952200	9952497	AluY	SINE	+	Alu	chr1:9952201-9952497	Alu_gastric
chr1	9959539	9959848	AluSc	SINE	+	Alu	chr1:9959540-9959848	Alu_gastric
chr1	9968135	9968414	AluSg	SINE	-	Alu	chr1:9968136-9968414	Alu_gastric
chr1	9968425	9968719	AluYc3	SINE	-	Alu	chr1:9968426-9968719	Alu_gastric
chr1	10001971	10002273	AluSx	SINE	-	Alu	chr1:10001972-10002273	Alu_gastric
chr1	10004346	10004454	AluJo	SINE	+	Alu	chr1:10004347-10004454	Alu_gastric
chr1	10004604	10004729	FRAM	SINE	-	Alu	chr1:10004605-10004729	Alu_gastric
chr1	10091958	10092245	AluY	SINE	-	Alu	chr1:10091959-10092245	Alu_gastric
chr1	10095447	10095763	AluY	SINE	-	Alu	chr1:10095448-10095763	Alu_gastric
chr1	10277019	10277331	AluSx	SINE	-	Alu	chr1:10277020-10277331	Alu_gastric
chr1	10446600	10446905	AluY	SINE	-	Alu	chr1:10446601-10446905	Alu_gastric
chr1	10457695	10457995	AluSz	SINE	+	Alu	chr1:10457696-10457995	Alu_gastric
chr1	10457995	10458292	AluSg4	SINE	+	Alu	chr1:10457996-10458292	Alu_gastric
chr1	10491630	10491928	AluSx1	SINE	+	Alu	chr1:10491631-10491928	Alu_gastric
chr1	10533271	10533401	AluJr	SINE	-	Alu	chr1:10533272-10533401	Alu_gastric
chr1	10533432	10533742	AluSx	SINE	+	Alu	chr1:10533433-10533742	Alu_gastric
chr1	11071459	11071743	AluSz6	SINE	+	Alu	chr1:11071460-11071743	Alu_gastric
chr1	11121231	11121534	AluSc	SINE	+	Alu	chr1:11121232-11121534	Alu_gastric
chr1	11321277	11321544	AluY	SINE	+	Alu	chr1:11321278-11321544	Alu_gastric
chr1	11323543	11323592	(CA)n	Simple_repeat	+	STR	chr1:11323544-11323592	STR_gastric
chr1	11333007	11333139	(CCCCG)n	Simple_repeat	+	STR	chr1:11333008-11333139	STR_gastric
chr1	11334343	11334649	AluSc	SINE	-	Alu	chr1:11334344-11334649	Alu_gastric
chr1	11334659	11334964	AluSg	SINE	-	Alu	chr1:11334660-11334964	Alu_gastric
chr1	11341883	11341904	(TATG)n	Simple_repeat	+	STR	chr1:11341884-11341904	STR_gastric
chr1	11740042	11740352	AluSq2	SINE	-	Alu	chr1:11740043-11740352	Alu_gastric
chr1	11780367	11780670	AluSq2	SINE	+	Alu	chr1:11780368-11780670	Alu_gastric
chr1	12078543	12078745	AluSx1	SINE	-	Alu	chr1:12078544-12078745	Alu_gastric
chr1	12080557	12080734	AluJb	SINE	-	Alu	chr1:12080558-12080734	Alu_gastric
chr1	12080734	12081031	AluSx	SINE	-	Alu	chr1:12080735-12081031	Alu_gastric
chr1	15546872	15546904	(A)n	Simple_repeat	+	STR	chr1:15546873-15546904	STR_gastric
chr1	15854646	15854947	AluSx	SINE	+	Alu	chr1:15854647-15854947	Alu_gastric
chr1	15929203	15929514	AluSg7	SINE	+	Alu	chr1:15929204-15929514	Alu_gastric
chr1	15930883	15931020	AluSx3	SINE	+	Alu	chr1:15930884-15931020	Alu_gastric
chr1	16290930	16291231	AluJb	SINE	+	Alu	chr1:16290931-16291231	Alu_gastric
chr1	16291328	16291627	AluSx3	SINE	+	Alu	chr1:16291329-16291627	Alu_gastric
chr1	16293410	16293432	(TTAA)n	Simple_repeat	+	STR	chr1:16293411-16293432	STR_gastric
chr1	16293432	16293447	FRAM	SINE	+	Alu	chr1:16293433-16293447	Alu_gastric
chr1	16293601	16293880	AluJb	SINE	+	Alu	chr1:16293602-16293880	Alu_gastric
chr1	16301067	16301370	AluSz	SINE	-	Alu	chr1:16301068-16301370	Alu_gastric
chr1	16676959	16677291	AluSz	SINE	+	Alu	chr1:16676960-16677291	Alu_gastric
chr1	16826575	16826860	AluYc3	SINE	-	Alu	chr1:16826576-16826860	Alu_gastric
chr1	16968506	16968809	AluJo	SINE	-	Alu	chr1:16968507-16968809	Alu_gastric
chr1	17216711	17216874	AluSx	SINE	+	Alu	chr1:17216712-17216874	Alu_gastric
chr1	17381172	17381325	AluJb	SINE	-	Alu	chr1:17381173-17381325	Alu_gastric
chr1	17381325	17381628	AluSg7	SINE	-	Alu	chr1:17381326-17381628	Alu_gastric
chr1	19533840	19534146	AluSx	SINE	+	Alu	chr1:19533841-19534146	Alu_gastric
chr1	19576834	19576857	(TTCA)n	Simple_repeat	+	STR	chr1:19576835-19576857	STR_gastric
chr1	19578848	19578909	AluJb	SINE	-	Alu	chr1:19578849-19578909	Alu_gastric
chr1	19578909	19579215	AluSx1	SINE	+	Alu	chr1:19578910-19579215	Alu_gastric
chr1	19579215	19579432	AluJb	SINE	-	Alu	chr1:19579216-19579432	Alu_gastric
chr1	19738937	19739038	FLAM_A	SINE	-	Alu	chr1:19738938-19739038	Alu_gastric
chr1	19788513	19788660	FAM	SINE	+	Alu	chr1:19788514-19788660	Alu_gastric
chr1	19790783	19791085	AluY	SINE	-	Alu	chr1:19790784-19791085	Alu_gastric
chr1	19830937	19831058	AluJo	SINE	-	Alu	chr1:19830938-19831058	Alu_gastric
chr1	19831352	19831378	(A)n	Simple_repeat	+	STR	chr1:19831353-19831378	STR_gastric
chr1	20833060	20833370	AluSx1	SINE	+	Alu	chr1:20833061-20833370	Alu_gastric
chr1	20833437	20833732	AluSx	SINE	+	Alu	chr1:20833438-20833732	Alu_gastric
chr1	20835544	20835833	AluJr	SINE	-	Alu	chr1:20835545-20835833	Alu_gastric
chr1	20986282	20986423	AluJb	SINE	+	Alu	chr1:20986283-20986423	Alu_gastric
chr1	21111435	21111703	AluJb	SINE	-	Alu	chr1:21111436-21111703	Alu_gastric
chr1	21504308	21504599	AluSx1	SINE	+	Alu	chr1:21504309-21504599	Alu_gastric
chr1	21765761	21766007	AluSq2	SINE	+	Alu	chr1:21765762-21766007	Alu_gastric
chr1	21767919	21768218	AluJb	SINE	+	Alu	chr1:21767920-21768218	Alu_gastric
chr1	22088476	22088785	AluSz6	SINE	+	Alu	chr1:22088477-22088785	Alu_gastric
chr1	22090025	22090315	AluSp	SINE	+	Alu	chr1:22090026-22090315	Alu_gastric
chr1	22090315	22090349	(GGGA)n	Simple_repeat	+	STR	chr1:22090316-22090349	STR_gastric
chr1	22090650	22090946	AluSz6	SINE	+	Alu	chr1:22090651-22090946	Alu_gastric
chr1	22092232	22092423	AluSx	SINE	+	Alu	chr1:22092233-22092423	Alu_gastric
chr1	22100673	22100717	(TAA)n	Simple_repeat	+	STR	chr1:22100674-22100717	STR_gastric
chr1	22100899	22101201	AluSc	SINE	+	Alu	chr1:22100900-22101201	Alu_gastric
chr1	22107231	22107532	AluSg	SINE	-	Alu	chr1:22107232-22107532	Alu_gastric
chr1	22242577	22242712	AluSx	SINE	+	Alu	chr1:22242578-22242712	Alu_gastric
chr1	22365530	22365838	AluY	SINE	-	Alu	chr1:22365531-22365838	Alu_gastric
chr1	22367564	22367867	AluSg	SINE	+	Alu	chr1:22367565-22367867	Alu_gastric
chr1	22381380	22381415	(TA)n	Simple_repeat	+	STR	chr1:22381381-22381415	STR_gastric
chr1	22381434	22381745	AluY	SINE	-	Alu	chr1:22381435-22381745	Alu_gastric
chr1	22381983	22382275	AluJb	SINE	-	Alu	chr1:22381984-22382275	Alu_gastric
chr1	22401093	22401206	AluJb	SINE	-	Alu	chr1:22401094-22401206	Alu_gastric
chr1	23809160	23809468	AluY	SINE	+	Alu	chr1:23809161-23809468	Alu_gastric
chr1	24107089	24107396	AluSx	SINE	+	Alu	chr1:24107090-24107396	Alu_gastric
chr1	24152834	24153146	AluSx	SINE	-	Alu	chr1:24152835-24153146	Alu_gastric
chr1	24514848	24514893	(TG)n	Simple_repeat	+	STR	chr1:24514849-24514893	STR_gastric
chr1	24739246	24739266	(TGAA)n	Simple_repeat	+	STR	chr1:24739247-24739266	STR_gastric
chr1	24830665	24830957	AluJb	SINE	-	Alu	chr1:24830666-24830957	Alu_gastric
chr1	25572391	25572542	AluSz6	SINE	-	Alu	chr1:25572392-25572542	Alu_gastric
chr1	25574840	25575100	AluJo	SINE	-	Alu	chr1:25574841-25575100	Alu_gastric
chr1	25594727	25595015	AluSx	SINE	+	Alu	chr1:25594728-25595015	Alu_gastric
chr1	25666416	25666726	AluSx	SINE	-	Alu	chr1:25666417-25666726	Alu_gastric
chr1	26562055	26562362	AluSp	SINE	-	Alu	chr1:26562056-26562362	Alu_gastric
chr1	26634115	26634135	(T)n	Simple_repeat	+	STR	chr1:26634116-26634135	STR_gastric
chr1	26759859	26760142	AluJo	SINE	+	Alu	chr1:26759860-26760142	Alu_gastric
chr1	26760228	26760524	AluSx	SINE	-	Alu	chr1:26760229-26760524	Alu_gastric
chr1	26761136	26761451	AluSx1	SINE	-	Alu	chr1:26761137-26761451	Alu_gastric
chr1	27147985	27148281	AluY	SINE	-	Alu	chr1:27147986-27148281	Alu_gastric
chr1	27227661	27227878	AluJo	SINE	-	Alu	chr1:27227662-27227878	Alu_gastric
chr1	27227883	27228195	AluSx	SINE	-	Alu	chr1:27227884-27228195	Alu_gastric
chr1	27460256	27460553	AluSg7	SINE	-	Alu	chr1:27460257-27460553	Alu_gastric
chr1	27461234	27461526	AluSx	SINE	-	Alu	chr1:27461235-27461526	Alu_gastric
chr1	27461549	27461837	AluJo	SINE	-	Alu	chr1:27461550-27461837	Alu_gastric
chr1	27462016	27462037	(A)n	Simple_repeat	+	STR	chr1:27462017-27462037	STR_gastric
chr1	27473120	27473291	AluJb	SINE	+	Alu	chr1:27473121-27473291	Alu_gastric
chr1	27473344	27473480	AluSx	SINE	+	Alu	chr1:27473345-27473480	Alu_gastric
chr1	27473480	27473602	AluSx	SINE	+	Alu	chr1:27473481-27473602	Alu_gastric
chr1	27473602	27473634	(CAAA)n	Simple_repeat	+	STR	chr1:27473603-27473634	STR_gastric
chr1	27473634	27473820	AluSx	SINE	+	Alu	chr1:27473635-27473820	Alu_gastric
chr1	27473820	27474006	AluSx	SINE	+	Alu	chr1:27473821-27474006	Alu_gastric
chr1	27474012	27474155	FLAM_A	SINE	+	Alu	chr1:27474013-27474155	Alu_gastric
chr1	27474204	27474509	AluSp	SINE	+	Alu	chr1:27474205-27474509	Alu_gastric
chr1	27477841	27478153	AluSq2	SINE	-	Alu	chr1:27477842-27478153	Alu_gastric
chr1	27649988	27650284	AluSg	SINE	+	Alu	chr1:27649989-27650284	Alu_gastric
chr1	27671060	27671362	AluSg	SINE	+	Alu	chr1:27671061-27671362	Alu_gastric
chr1	27758875	27759183	AluY	SINE	+	Alu	chr1:27758876-27759183	Alu_gastric
chr1	28099592	28099626	(CCCCAG)n	Simple_repeat	+	STR	chr1:28099593-28099626	STR_gastric
chr1	28198921	28199020	(CGGGG)n	Simple_repeat	+	STR	chr1:28198922-28199020	STR_gastric
chr1	28239817	28240117	AluSp	SINE	+	Alu	chr1:28239818-28240117	Alu_gastric
chr1	28240145	28240279	AluJo	SINE	+	Alu	chr1:28240146-28240279	Alu_gastric
chr1	28241865	28242162	AluJr	SINE	+	Alu	chr1:28241866-28242162	Alu_gastric
chr1	28285491	28285581	AluJb	SINE	+	Alu	chr1:28285492-28285581	Alu_gastric
chr1	28288802	28289112	AluSz6	SINE	+	Alu	chr1:28288803-28289112	Alu_gastric
chr1	28557944	28558244	AluSq	SINE	+	Alu	chr1:28557945-28558244	Alu_gastric
chr1	28558283	28558565	AluYc	SINE	-	Alu	chr1:28558284-28558565	Alu_gastric
chr1	28558585	28558741	FRAM	SINE	-	Alu	chr1:28558586-28558741	Alu_gastric
chr1	28559780	28559992	AluJb	SINE	-	Alu	chr1:28559781-28559992	Alu_gastric
chr1	28561325	28561642	AluSp	SINE	-	Alu	chr1:28561326-28561642	Alu_gastric
chr1	28569011	28569320	AluSc8	SINE	+	Alu	chr1:28569012-28569320	Alu_gastric
chr1	28831367	28831659	AluSg4	SINE	+	Alu	chr1:28831368-28831659	Alu_gastric
chr1	28838179	28838475	AluSz	SINE	-	Alu	chr1:28838180-28838475	Alu_gastric
chr1	28878435	28878743	AluSc	SINE	-	Alu	chr1:28878436-28878743	Alu_gastric
chr1	28880428	28880739	AluSq	SINE	+	Alu	chr1:28880429-28880739	Alu_gastric
chr1	28906528	28906840	AluSx1	SINE	+	Alu	chr1:28906529-28906840	Alu_gastric
chr1	28909903	28910220	AluY	SINE	-	Alu	chr1:28909904-28910220	Alu_gastric
chr1	28967711	28968017	AluSz6	SINE	+	Alu	chr1:28967712-28968017	Alu_gastric
chr1	28968027	28968327	AluJb	SINE	+	Alu	chr1:28968028-28968327	Alu_gastric
chr1	28971891	28972188	AluSc	SINE	+	Alu	chr1:28971892-28972188	Alu_gastric
chr1	31483733	31484004	AluJr	SINE	+	Alu	chr1:31483734-31484004	Alu_gastric
chr1	31767958	31768204	AluJb	SINE	+	Alu	chr1:31767959-31768204	Alu_gastric
chr1	32043844	32043877	(TG)n	Simple_repeat	+	STR	chr1:32043845-32043877	STR_gastric
chr1	32043913	32043934	(TG)n	Simple_repeat	+	STR	chr1:32043914-32043934	STR_gastric
chr1	32043976	32043999	(TG)n	Simple_repeat	+	STR	chr1:32043977-32043999	STR_gastric
chr1	32044035	32044060	(TG)n	Simple_repeat	+	STR	chr1:32044036-32044060	STR_gastric
chr1	32044153	32044173	(TG)n	Simple_repeat	+	STR	chr1:32044154-32044173	STR_gastric
chr1	32044258	32044285	(TG)n	Simple_repeat	+	STR	chr1:32044259-32044285	STR_gastric
chr1	32044478	32044499	(TG)n	Simple_repeat	+	STR	chr1:32044479-32044499	STR_gastric
chr1	32044541	32044564	(TG)n	Simple_repeat	+	STR	chr1:32044542-32044564	STR_gastric
chr1	32345420	32345702	AluSg	SINE	+	Alu	chr1:32345421-32345702	Alu_gastric
chr1	32572743	32573021	AluSq2	SINE	-	Alu	chr1:32572744-32573021	Alu_gastric
chr1	32575248	32575555	AluY	SINE	-	Alu	chr1:32575249-32575555	Alu_gastric
chr1	32575657	32575965	AluSq2	SINE	-	Alu	chr1:32575658-32575965	Alu_gastric
chr1	32756510	32756813	AluSp	SINE	+	Alu	chr1:32756511-32756813	Alu_gastric
chr1	32759084	32759222	AluSx	SINE	+	Alu	chr1:32759085-32759222	Alu_gastric
chr1	32759222	32759519	AluSg	SINE	+	Alu	chr1:32759223-32759519	Alu_gastric
chr1	32759519	32759690	AluSx	SINE	+	Alu	chr1:32759520-32759690	Alu_gastric
chr1	32759748	32760035	AluSz	SINE	-	Alu	chr1:32759749-32760035	Alu_gastric
chr1	32861209	32861512	AluSx	SINE	-	Alu	chr1:32861210-32861512	Alu_gastric
chr1	33114268	33114564	AluSx1	SINE	-	Alu	chr1:33114269-33114564	Alu_gastric
chr1	33114564	33114868	AluSx1	SINE	-	Alu	chr1:33114565-33114868	Alu_gastric
chr1	33115164	33115234	FRAM	SINE	+	Alu	chr1:33115165-33115234	Alu_gastric
chr1	33115234	33115269	(CA)n	Simple_repeat	+	STR	chr1:33115235-33115269	STR_gastric
chr1	33117970	33118082	AluJr	SINE	+	Alu	chr1:33117971-33118082	Alu_gastric
chr1	33118141	33118446	AluSx1	SINE	-	Alu	chr1:33118142-33118446	Alu_gastric
chr1	33280668	33280976	AluSq2	SINE	+	Alu	chr1:33280669-33280976	Alu_gastric
chr1	33281428	33281730	AluY	SINE	+	Alu	chr1:33281429-33281730	Alu_gastric
chr1	33503156	33503439	AluSq2	SINE	+	Alu	chr1:33503157-33503439	Alu_gastric
chr1	33801571	33801599	(TTG)n	Simple_repeat	+	STR	chr1:33801572-33801599	STR_gastric
chr1	33938839	33938866	(CCTA)n	Simple_repeat	+	STR	chr1:33938840-33938866	STR_gastric
chr1	35659460	35659597	AluSx	SINE	+	Alu	chr1:35659461-35659597	Alu_gastric
chr1	35659597	35659898	AluSg	SINE	+	Alu	chr1:35659598-35659898	Alu_gastric
chr1	35973017	35973045	(CAAAAA)n	Simple_repeat	+	STR	chr1:35973018-35973045	STR_gastric
chr1	36105653	36105712	(CTATA)n	Simple_repeat	+	STR	chr1:36105654-36105712	STR_gastric
chr1	36108208	36108453	AluSx3	SINE	+	Alu	chr1:36108209-36108453	Alu_gastric
chr1	36236141	36236448	AluSx1	SINE	-	Alu	chr1:36236142-36236448	Alu_gastric
chr1	36555777	36555911	FLAM_A	SINE	+	Alu	chr1:36555778-36555911	Alu_gastric
chr1	36613779	36613913	AluSz	SINE	+	Alu	chr1:36613780-36613913	Alu_gastric
chr1	36691872	36692159	AluSx	SINE	-	Alu	chr1:36691873-36692159	Alu_gastric
chr1	36862290	36862586	AluSx	SINE	+	Alu	chr1:36862291-36862586	Alu_gastric
chr1	36915155	36915466	AluSz6	SINE	+	Alu	chr1:36915156-36915466	Alu_gastric
chr1	36928561	36928867	AluSz	SINE	-	Alu	chr1:36928562-36928867	Alu_gastric
chr1	38020043	38020340	AluSz6	SINE	+	Alu	chr1:38020044-38020340	Alu_gastric
chr1	38060133	38060441	AluSx1	SINE	-	Alu	chr1:38060134-38060441	Alu_gastric
chr1	38159062	38159370	AluSx1	SINE	-	Alu	chr1:38159063-38159370	Alu_gastric
chr1	38454523	38454552	(TG)n	Simple_repeat	+	STR	chr1:38454524-38454552	STR_gastric
chr1	38456529	38456777	AluSc8	SINE	+	Alu	chr1:38456530-38456777	Alu_gastric
chr1	38479393	38479686	AluSx	SINE	-	Alu	chr1:38479394-38479686	Alu_gastric
chr1	39323351	39323648	AluSz	SINE	+	Alu	chr1:39323352-39323648	Alu_gastric
chr1	39493253	39493404	AluJo	SINE	-	Alu	chr1:39493254-39493404	Alu_gastric
chr1	40039208	40039520	AluSq2	SINE	+	Alu	chr1:40039209-40039520	Alu_gastric
chr1	40203911	40204200	AluSq2	SINE	-	Alu	chr1:40203912-40204200	Alu_gastric
chr1	40509266	40509572	AluSz	SINE	+	Alu	chr1:40509267-40509572	Alu_gastric
chr1	40511112	40511216	AluJb	SINE	-	Alu	chr1:40511113-40511216	Alu_gastric
chr1	40514850	40515182	AluSz6	SINE	-	Alu	chr1:40514851-40515182	Alu_gastric
chr1	40519862	40520135	AluSx	SINE	-	Alu	chr1:40519863-40520135	Alu_gastric
chr1	40520305	40520627	AluSz6	SINE	-	Alu	chr1:40520306-40520627	Alu_gastric
chr1	40521189	40521480	AluJr	SINE	-	Alu	chr1:40521190-40521480	Alu_gastric
chr1	40626158	40626454	AluSp	SINE	+	Alu	chr1:40626159-40626454	Alu_gastric
chr1	40724977	40725014	(TTTA)n	Simple_repeat	+	STR	chr1:40724978-40725014	STR_gastric
chr1	40725020	40725076	AluSc5	SINE	-	Alu	chr1:40725021-40725076	Alu_gastric
chr1	40942125	40942173	AluSq2	SINE	-	Alu	chr1:40942126-40942173	Alu_gastric
chr1	40943794	40943821	(CA)n	Simple_repeat	+	STR	chr1:40943795-40943821	STR_gastric
chr1	40973314	40973617	AluSc	SINE	-	Alu	chr1:40973315-40973617	Alu_gastric
chr1	40973758	40973786	(TAAA)n	Simple_repeat	+	STR	chr1:40973759-40973786	STR_gastric
chr1	40996256	40996553	AluJb	SINE	-	Alu	chr1:40996257-40996553	Alu_gastric
chr1	41444488	41444557	FLAM_A	SINE	-	Alu	chr1:41444489-41444557	Alu_gastric
chr1	42923343	42923661	AluSq2	SINE	+	Alu	chr1:42923344-42923661	Alu_gastric
chr1	43311317	43311384	(TA)n	Simple_repeat	+	STR	chr1:43311318-43311384	STR_gastric
chr1	43638319	43638370	(CGGGG)n	Simple_repeat	+	STR	chr1:43638320-43638370	STR_gastric
chr1	43823276	43823572	AluY	SINE	-	Alu	chr1:43823277-43823572	Alu_gastric
chr1	43856706	43857007	AluSp	SINE	+	Alu	chr1:43856707-43857007	Alu_gastric
chr1	44118339	44118654	AluSq	SINE	-	Alu	chr1:44118340-44118654	Alu_gastric
chr1	44435051	44435336	AluJb	SINE	+	Alu	chr1:44435052-44435336	Alu_gastric
chr1	45188451	45188760	AluSg4	SINE	+	Alu	chr1:45188452-45188760	Alu_gastric
chr1	45279973	45280226	AluY	SINE	-	Alu	chr1:45279974-45280226	Alu_gastric
chr1	45280226	45280525	AluSx	SINE	-	Alu	chr1:45280227-45280525	Alu_gastric
chr1	45412116	45412434	AluJo	SINE	-	Alu	chr1:45412117-45412434	Alu_gastric
chr1	45452671	45452700	(TTG)n	Simple_repeat	+	STR	chr1:45452672-45452700	STR_gastric
chr1	45452702	45453002	AluY	SINE	-	Alu	chr1:45452703-45453002	Alu_gastric
chr1	45768239	45768525	AluSx1	SINE	+	Alu	chr1:45768240-45768525	Alu_gastric
chr1	45791879	45792136	AluJo	SINE	+	Alu	chr1:45791880-45792136	Alu_gastric
chr1	45792145	45792177	(TG)n	Simple_repeat	+	STR	chr1:45792146-45792177	STR_gastric
chr1	45955179	45955485	AluSx	SINE	+	Alu	chr1:45955180-45955485	Alu_gastric
chr1	45957541	45957858	AluJb	SINE	-	Alu	chr1:45957542-45957858	Alu_gastric
chr1	45984171	45984345	AluJb	SINE	+	Alu	chr1:45984172-45984345	Alu_gastric
chr1	45985254	45985564	AluSp	SINE	-	Alu	chr1:45985255-45985564	Alu_gastric
chr1	45985598	45985897	AluSg	SINE	+	Alu	chr1:45985599-45985897	Alu_gastric
chr1	46048346	46048558	AluSx1	SINE	-	Alu	chr1:46048347-46048558	Alu_gastric
chr1	46048570	46048870	AluSg4	SINE	-	Alu	chr1:46048571-46048870	Alu_gastric
chr1	46051335	46051610	AluJo	SINE	-	Alu	chr1:46051336-46051610	Alu_gastric
chr1	46148875	46149176	AluY	SINE	-	Alu	chr1:46148876-46149176	Alu_gastric
chr1	46155232	46155518	AluY	SINE	+	Alu	chr1:46155233-46155518	Alu_gastric
chr1	46215091	46215180	AluJb	SINE	+	Alu	chr1:46215092-46215180	Alu_gastric
chr1	46711936	46712222	AluJb	SINE	-	Alu	chr1:46711937-46712222	Alu_gastric
chr1	46713072	46713118	(CCCCG)n	Simple_repeat	+	STR	chr1:46713073-46713118	STR_gastric
chr1	46770703	46771002	AluJb	SINE	+	Alu	chr1:46770704-46771002	Alu_gastric
chr1	46771100	46771456	AluY	SINE	+	Alu	chr1:46771101-46771456	Alu_gastric
chr1	46771483	46771762	AluSc8	SINE	-	Alu	chr1:46771484-46771762	Alu_gastric
chr1	46772044	46772342	AluSc	SINE	-	Alu	chr1:46772045-46772342	Alu_gastric
chr1	46772566	46772724	AluJb	SINE	-	Alu	chr1:46772567-46772724	Alu_gastric
chr1	46772724	46773016	AluSx	SINE	-	Alu	chr1:46772725-46773016	Alu_gastric
chr1	46773016	46773071	AluJb	SINE	-	Alu	chr1:46773017-46773071	Alu_gastric
chr1	47780862	47780999	AluSx	SINE	-	Alu	chr1:47780863-47780999	Alu_gastric
chr1	51424065	51424364	AluY	SINE	+	Alu	chr1:51424066-51424364	Alu_gastric
chr1	51426686	51427009	AluSx3	SINE	-	Alu	chr1:51426687-51427009	Alu_gastric
chr1	52083697	52083990	AluSx	SINE	-	Alu	chr1:52083698-52083990	Alu_gastric
chr1	52342579	52342874	AluSc	SINE	+	Alu	chr1:52342580-52342874	Alu_gastric
chr1	52343050	52343167	AluJo	SINE	+	Alu	chr1:52343051-52343167	Alu_gastric
chr1	52343174	52343199	(CA)n	Simple_repeat	+	STR	chr1:52343175-52343199	STR_gastric
chr1	52871655	52871963	AluSx	SINE	-	Alu	chr1:52871656-52871963	Alu_gastric
chr1	53479555	53479876	AluY	SINE	-	Alu	chr1:53479556-53479876	Alu_gastric
chr1	53703064	53703365	AluSq2	SINE	+	Alu	chr1:53703065-53703365	Alu_gastric
chr1	54409897	54410036	AluSz	SINE	+	Alu	chr1:54409898-54410036	Alu_gastric
chr1	54410036	54410329	AluSx1	SINE	+	Alu	chr1:54410037-54410329	Alu_gastric
chr1	54520639	54520665	(TTG)n	Simple_repeat	+	STR	chr1:54520640-54520665	STR_gastric
chr1	54520665	54520937	AluSx	SINE	-	Alu	chr1:54520666-54520937	Alu_gastric
chr1	54664303	54664594	AluJr	SINE	-	Alu	chr1:54664304-54664594	Alu_gastric
chr1	54754443	54754722	AluY	SINE	+	Alu	chr1:54754444-54754722	Alu_gastric
chr1	54759527	54759845	AluSx1	SINE	+	Alu	chr1:54759528-54759845	Alu_gastric
chr1	54848687	54848759	(GAAA)n	Simple_repeat	+	STR	chr1:54848688-54848759	STR_gastric
chr1	55231036	55231338	AluSq2	SINE	-	Alu	chr1:55231037-55231338	Alu_gastric
chr1	59041946	59042011	(CGA)n	Simple_repeat	+	STR	chr1:59041947-59042011	STR_gastric
chr1	62189632	62189722	AluJo	SINE	+	Alu	chr1:62189633-62189722	Alu_gastric
chr1	62189867	62190126	AluSz6	SINE	+	Alu	chr1:62189868-62190126	Alu_gastric
chr1	62906034	62906055	(TA)n	Simple_repeat	+	STR	chr1:62906035-62906055	STR_gastric
chr1	63248529	63248555	(TTTA)n	Simple_repeat	+	STR	chr1:63248530-63248555	STR_gastric
chr1	63248559	63248848	AluSx3	SINE	-	Alu	chr1:63248560-63248848	Alu_gastric
chr1	63248904	63249216	AluSx1	SINE	-	Alu	chr1:63248905-63249216	Alu_gastric
chr1	63249357	63249378	(T)n	Simple_repeat	+	STR	chr1:63249358-63249378	STR_gastric
chr1	63834172	63834471	AluSx	SINE	-	Alu	chr1:63834173-63834471	Alu_gastric
chr1	65209724	65209750	(T)n	Simple_repeat	+	STR	chr1:65209725-65209750	STR_gastric
chr1	66800506	66800596	AluJo	SINE	+	Alu	chr1:66800507-66800596	Alu_gastric
chr1	68962909	68962937	(GGCTG)n	Simple_repeat	+	STR	chr1:68962910-68962937	STR_gastric
chr1	70670415	70670443	(CA)n	Simple_repeat	+	STR	chr1:70670416-70670443	STR_gastric
chr1	70672564	70672874	AluSz6	SINE	-	Alu	chr1:70672565-70672874	Alu_gastric
chr1	70686248	70686540	AluSx1	SINE	+	Alu	chr1:70686249-70686540	Alu_gastric
chr1	70821328	70821627	AluSx	SINE	-	Alu	chr1:70821329-70821627	Alu_gastric
chr1	76250712	76250985	AluY	SINE	-	Alu	chr1:76250713-76250985	Alu_gastric
chr1	78147284	78147603	AluSz	SINE	+	Alu	chr1:78147285-78147603	Alu_gastric
chr1	78223860	78224158	AluY	SINE	-	Alu	chr1:78223861-78224158	Alu_gastric
chr1	78244350	78244660	AluSz	SINE	-	Alu	chr1:78244351-78244660	Alu_gastric
chr1	78442183	78442476	AluSz	SINE	-	Alu	chr1:78442184-78442476	Alu_gastric
chr1	78442909	78443227	AluSx3	SINE	+	Alu	chr1:78442910-78443227	Alu_gastric
chr1	78446023	78446058	(TG)n	Simple_repeat	+	STR	chr1:78446024-78446058	STR_gastric
chr1	79086965	79087256	AluSz	SINE	-	Alu	chr1:79086966-79087256	Alu_gastric
chr1	79117777	79118064	AluSx3	SINE	-	Alu	chr1:79117778-79118064	Alu_gastric
chr1	82147788	82147817	(TG)n	Simple_repeat	+	STR	chr1:82147789-82147817	STR_gastric
chr1	84544827	84544895	(TG)n	Simple_repeat	+	STR	chr1:84544828-84544895	STR_gastric
chr1	84765340	84765379	(TTTA)n	Simple_repeat	+	STR	chr1:84765341-84765379	STR_gastric
chr1	84944343	84944564	AluSx	SINE	+	Alu	chr1:84944344-84944564	Alu_gastric
chr1	85462056	85462114	(TA)n	Simple_repeat	+	STR	chr1:85462057-85462114	STR_gastric
chr1	85526944	85527208	AluSc8	SINE	-	Alu	chr1:85526945-85527208	Alu_gastric
chr1	85528472	85528523	(TGAA)n	Simple_repeat	+	STR	chr1:85528473-85528523	STR_gastric
chr1	87799625	87799654	(A)n	Simple_repeat	+	STR	chr1:87799626-87799654	STR_gastric
chr1	89355419	89355702	AluJo	SINE	+	Alu	chr1:89355420-89355702	Alu_gastric
chr1	89358452	89358485	(TG)n	Simple_repeat	+	STR	chr1:89358453-89358485	STR_gastric
chr1	89358559	89358868	AluY	SINE	-	Alu	chr1:89358560-89358868	Alu_gastric
chr1	89452026	89452115	AluY	SINE	+	Alu	chr1:89452027-89452115	Alu_gastric
chr1	89452115	89452274	AluSz6	SINE	-	Alu	chr1:89452116-89452274	Alu_gastric
chr1	89529882	89529924	(TG)n	Simple_repeat	+	STR	chr1:89529883-89529924	STR_gastric
chr1	89529924	89529958	(GA)n	Simple_repeat	+	STR	chr1:89529925-89529958	STR_gastric
chr1	89665501	89665531	(A)n	Simple_repeat	+	STR	chr1:89665502-89665531	STR_gastric
chr1	92349596	92349891	AluSc	SINE	+	Alu	chr1:92349597-92349891	Alu_gastric
chr1	92545066	92545209	AluJb	SINE	-	Alu	chr1:92545067-92545209	Alu_gastric
chr1	93248373	93248675	AluJb	SINE	-	Alu	chr1:93248374-93248675	Alu_gastric
chr1	93248800	93249004	AluSz	SINE	+	Alu	chr1:93248801-93249004	Alu_gastric
chr1	93249007	93249088	AluSz	SINE	+	Alu	chr1:93249008-93249088	Alu_gastric
chr1	93249088	93249404	AluSc	SINE	+	Alu	chr1:93249089-93249404	Alu_gastric
chr1	93299407	93299648	AluJo	SINE	+	Alu	chr1:93299408-93299648	Alu_gastric
chr1	93644637	93644942	AluSx	SINE	+	Alu	chr1:93644638-93644942	Alu_gastric
chr1	93647173	93647469	AluSg7	SINE	-	Alu	chr1:93647174-93647469	Alu_gastric
chr1	93810151	93810386	AluJb	SINE	-	Alu	chr1:93810152-93810386	Alu_gastric
chr1	93810386	93810435	(TA)n	Simple_repeat	+	STR	chr1:93810387-93810435	STR_gastric
chr1	93818448	93818751	AluJr	SINE	-	Alu	chr1:93818449-93818751	Alu_gastric
chr1	94311018	94311058	(TA)n	Simple_repeat	+	STR	chr1:94311019-94311058	STR_gastric
chr1	95700456	95700588	AluSx	SINE	-	Alu	chr1:95700457-95700588	Alu_gastric
chr1	95700593	95700907	AluY	SINE	-	Alu	chr1:95700594-95700907	Alu_gastric
chr1	100513745	100514035	AluSz6	SINE	-	Alu	chr1:100513746-100514035	Alu_gastric
chr1	100825901	100826200	AluSz	SINE	-	Alu	chr1:100825902-100826200	Alu_gastric
chr1	100826655	100826693	(A)n	Simple_repeat	+	STR	chr1:100826656-100826693	STR_gastric
chr1	108508841	108509148	AluSc8	SINE	+	Alu	chr1:108508842-108509148	Alu_gastric
chr1	109138171	109138216	(GGGA)n	Simple_repeat	+	STR	chr1:109138172-109138216	STR_gastric
chr1	109584850	109584922	(CGGGG)n	Simple_repeat	+	STR	chr1:109584851-109584922	STR_gastric
chr1	109585479	109585777	AluSx1	SINE	+	Alu	chr1:109585480-109585777	Alu_gastric
chr1	109643953	109644253	AluY	SINE	-	Alu	chr1:109643954-109644253	Alu_gastric
chr1	109658083	109658200	AluJo	SINE	-	Alu	chr1:109658084-109658200	Alu_gastric
chr1	109758321	109758625	AluSx	SINE	-	Alu	chr1:109758322-109758625	Alu_gastric
chr1	109967117	109967329	AluSg7	SINE	+	Alu	chr1:109967118-109967329	Alu_gastric
chr1	109967329	109967621	AluSc	SINE	+	Alu	chr1:109967330-109967621	Alu_gastric
chr1	109967621	109967701	AluSg7	SINE	+	Alu	chr1:109967622-109967701	Alu_gastric
chr1	110037176	110037490	AluSz	SINE	+	Alu	chr1:110037177-110037490	Alu_gastric
chr1	110578792	110579091	AluSq2	SINE	+	Alu	chr1:110578793-110579091	Alu_gastric
chr1	110754348	110754398	(CGG)n	Simple_repeat	+	STR	chr1:110754349-110754398	STR_gastric
chr1	112165649	112165946	AluSx1	SINE	-	Alu	chr1:112165650-112165946	Alu_gastric
chr1	112168988	112169042	(CA)n	Simple_repeat	+	STR	chr1:112168989-112169042	STR_gastric
chr1	112204140	112204439	AluSg	SINE	+	Alu	chr1:112204141-112204439	Alu_gastric
chr1	113163910	113164173	AluSx1	SINE	-	Alu	chr1:113163911-113164173	Alu_gastric
chr1	113166020	113166327	AluSp	SINE	+	Alu	chr1:113166021-113166327	Alu_gastric
chr1	113391419	113391698	AluSg7	SINE	+	Alu	chr1:113391420-113391698	Alu_gastric
chr1	113617248	113617528	AluSc	SINE	+	Alu	chr1:113617249-113617528	Alu_gastric
chr1	113617557	113617845	AluSp	SINE	+	Alu	chr1:113617558-113617845	Alu_gastric
chr1	114355919	114356177	AluJr	SINE	+	Alu	chr1:114355920-114356177	Alu_gastric
chr1	114448668	114448979	AluSz	SINE	-	Alu	chr1:114448669-114448979	Alu_gastric
chr1	115055132	115055419	AluJb	SINE	-	Alu	chr1:115055133-115055419	Alu_gastric
chr1	117603729	117603926	AluJb	SINE	+	Alu	chr1:117603730-117603926	Alu_gastric
chr1	120612040	120612060	(CCG)n	Simple_repeat	+	STR	chr1:120612041-120612060	STR_gastric
chr1	143744436	143744485	(GGA)n	Simple_repeat	+	STR	chr1:143744437-143744485	STR_gastric
chr1	144029766	144030068	AluY	SINE	+	Alu	chr1:144029767-144030068	Alu_gastric
chr1	144521009	144521040	(GGA)n	Simple_repeat	+	STR	chr1:144521010-144521040	STR_gastric
chr1	144594985	144595290	AluJb	SINE	+	Alu	chr1:144594986-144595290	Alu_gastric
chr1	145209323	145209354	(CGG)n	Simple_repeat	+	STR	chr1:145209324-145209354	STR_gastric
chr1	145395101	145395378	AluSp	SINE	-	Alu	chr1:145395102-145395378	Alu_gastric
chr1	145396142	145396309	AluJb	SINE	-	Alu	chr1:145396143-145396309	Alu_gastric
chr1	145396309	145396612	AluSg	SINE	+	Alu	chr1:145396310-145396612	Alu_gastric
chr1	145396612	145396735	AluJb	SINE	-	Alu	chr1:145396613-145396735	Alu_gastric
chr1	145472431	145472451	(C)n	Simple_repeat	+	STR	chr1:145472432-145472451	STR_gastric
chr1	145514833	145515055	AluSc	SINE	+	Alu	chr1:145514834-145515055	Alu_gastric
chr1	145590012	145590167	AluSx1	SINE	-	Alu	chr1:145590013-145590167	Alu_gastric
chr1	145609707	145610010	AluSx1	SINE	+	Alu	chr1:145609708-145610010	Alu_gastric
chr1	148176217	148176263	(GGA)n	Simple_repeat	+	STR	chr1:148176218-148176263	STR_gastric
chr1	148242060	148242280	AluJb	SINE	-	Alu	chr1:148242061-148242280	Alu_gastric
chr1	148557312	148557622	AluJb	SINE	+	Alu	chr1:148557313-148557622	Alu_gastric
chr1	150267036	150267333	AluSx1	SINE	+	Alu	chr1:150267037-150267333	Alu_gastric
chr1	150267404	150267715	AluY	SINE	-	Alu	chr1:150267405-150267715	Alu_gastric
chr1	150292853	150293121	AluSc	SINE	+	Alu	chr1:150292854-150293121	Alu_gastric
chr1	150293224	150293267	AluYc	SINE	-	Alu	chr1:150293225-150293267	Alu_gastric
chr1	150295325	150295623	AluSx	SINE	-	Alu	chr1:150295326-150295623	Alu_gastric
chr1	150897220	150897511	AluSc8	SINE	+	Alu	chr1:150897221-150897511	Alu_gastric
chr1	150897562	150897843	AluJb	SINE	-	Alu	chr1:150897563-150897843	Alu_gastric
chr1	150899613	150899896	AluJr	SINE	-	Alu	chr1:150899614-150899896	Alu_gastric
chr1	151030016	151030172	AluJo	SINE	+	Alu	chr1:151030017-151030172	Alu_gastric
chr1	151030172	151030215	(CA)n	Simple_repeat	+	STR	chr1:151030173-151030215	STR_gastric
chr1	151042072	151042373	AluSx1	SINE	+	Alu	chr1:151042073-151042373	Alu_gastric
chr1	151161308	151161604	AluSc	SINE	-	Alu	chr1:151161309-151161604	Alu_gastric
chr1	151226145	151226459	AluSx	SINE	+	Alu	chr1:151226146-151226459	Alu_gastric
chr1	151228211	151228309	AluSx	SINE	-	Alu	chr1:151228212-151228309	Alu_gastric
chr1	151228548	151228871	AluSx1	SINE	+	Alu	chr1:151228549-151228871	Alu_gastric
chr1	151228909	151229212	AluSq	SINE	-	Alu	chr1:151228910-151229212	Alu_gastric
chr1	151252902	151253213	AluY	SINE	+	Alu	chr1:151252903-151253213	Alu_gastric
chr1	151370899	151371061	AluJb	SINE	-	Alu	chr1:151370900-151371061	Alu_gastric
chr1	151371061	151371082	(TTTTG)n	Simple_repeat	+	STR	chr1:151371062-151371082	STR_gastric
chr1	151371082	151371199	AluJb	SINE	-	Alu	chr1:151371083-151371199	Alu_gastric
chr1	153607790	153607927	AluJo	SINE	-	Alu	chr1:153607791-153607927	Alu_gastric
chr1	153608014	153608311	AluSx3	SINE	+	Alu	chr1:153608015-153608311	Alu_gastric
chr1	153608389	153608705	AluJr	SINE	-	Alu	chr1:153608390-153608705	Alu_gastric
chr1	153632241	153632509	AluJb	SINE	-	Alu	chr1:153632242-153632509	Alu_gastric
chr1	153641978	153642217	AluSx	SINE	-	Alu	chr1:153641979-153642217	Alu_gastric
chr1	153645030	153645324	AluSc8	SINE	-	Alu	chr1:153645031-153645324	Alu_gastric
chr1	153860082	153860133	AluJr	SINE	-	Alu	chr1:153860083-153860133	Alu_gastric
chr1	153860280	153860578	AluSx1	SINE	+	Alu	chr1:153860281-153860578	Alu_gastric
chr1	153861649	153861912	AluSp	SINE	+	Alu	chr1:153861650-153861912	Alu_gastric
chr1	153937136	153937427	AluSq2	SINE	+	Alu	chr1:153937137-153937427	Alu_gastric
chr1	153948657	153948953	AluSg	SINE	+	Alu	chr1:153948658-153948953	Alu_gastric
chr1	153964837	153965128	AluSg	SINE	-	Alu	chr1:153964838-153965128	Alu_gastric
chr1	155111532	155111836	AluJb	SINE	+	Alu	chr1:155111533-155111836	Alu_gastric
chr1	155113396	155113678	AluSz	SINE	-	Alu	chr1:155113397-155113678	Alu_gastric
chr1	155209972	155210272	AluSx1	SINE	+	Alu	chr1:155209973-155210272	Alu_gastric
chr1	155241798	155242106	AluSp	SINE	-	Alu	chr1:155241799-155242106	Alu_gastric
chr1	155244193	155244349	AluJo	SINE	-	Alu	chr1:155244194-155244349	Alu_gastric
chr1	155534630	155534938	AluSx3	SINE	+	Alu	chr1:155534631-155534938	Alu_gastric
chr1	155534944	155535115	AluSq2	SINE	+	Alu	chr1:155534945-155535115	Alu_gastric
chr1	155578605	155578917	AluSq	SINE	-	Alu	chr1:155578606-155578917	Alu_gastric
chr1	155579008	155579035	(TA)n	Simple_repeat	+	STR	chr1:155579009-155579035	STR_gastric
chr1	155579035	155579338	AluY	SINE	-	Alu	chr1:155579036-155579338	Alu_gastric
chr1	155607875	155608188	AluSp	SINE	-	Alu	chr1:155607876-155608188	Alu_gastric
chr1	155655817	155656146	AluY	SINE	-	Alu	chr1:155655818-155656146	Alu_gastric
chr1	155659422	155659698	AluSc	SINE	+	Alu	chr1:155659423-155659698	Alu_gastric
chr1	155659698	155659719	(CA)n	Simple_repeat	+	STR	chr1:155659699-155659719	STR_gastric
chr1	155660060	155660344	AluJb	SINE	+	Alu	chr1:155660061-155660344	Alu_gastric
chr1	155898384	155898405	(A)n	Simple_repeat	+	STR	chr1:155898385-155898405	STR_gastric
chr1	155902469	155902751	AluSc	SINE	+	Alu	chr1:155902470-155902751	Alu_gastric
chr1	155905003	155905324	AluSx1	SINE	-	Alu	chr1:155905004-155905324	Alu_gastric
chr1	155991272	155991594	AluSz	SINE	-	Alu	chr1:155991273-155991594	Alu_gastric
chr1	156022105	156022414	AluSx	SINE	-	Alu	chr1:156022106-156022414	Alu_gastric
chr1	156025847	156026092	AluJb	SINE	-	Alu	chr1:156025848-156026092	Alu_gastric
chr1	156030215	156030376	AluSx1	SINE	-	Alu	chr1:156030216-156030376	Alu_gastric
chr1	156164895	156165173	AluY	SINE	-	Alu	chr1:156164896-156165173	Alu_gastric
chr1	156183257	156183421	AluJb	SINE	-	Alu	chr1:156183258-156183421	Alu_gastric
chr1	156183692	156184004	AluSx3	SINE	-	Alu	chr1:156183693-156184004	Alu_gastric
chr1	156306913	156307219	AluSx	SINE	+	Alu	chr1:156306914-156307219	Alu_gastric
chr1	156390218	156390291	(CCG)n	Simple_repeat	+	STR	chr1:156390219-156390291	STR_gastric
chr1	156569869	156570170	AluJo	SINE	-	Alu	chr1:156569870-156570170	Alu_gastric
chr1	160068641	160068684	(CCCCG)n	Simple_repeat	+	STR	chr1:160068642-160068684	STR_gastric
chr1	160255325	160255634	AluSx	SINE	-	Alu	chr1:160255326-160255634	Alu_gastric
chr1	160633526	160633837	AluSq2	SINE	+	Alu	chr1:160633527-160633837	Alu_gastric
chr1	161013410	161013714	AluSg	SINE	-	Alu	chr1:161013411-161013714	Alu_gastric
chr1	161036154	161036462	AluSx	SINE	+	Alu	chr1:161036155-161036462	Alu_gastric
chr1	161067527	161067567	(TG)n	Simple_repeat	+	STR	chr1:161067528-161067567	STR_gastric
chr1	161103729	161104029	AluSz6	SINE	+	Alu	chr1:161103730-161104029	Alu_gastric
chr1	161104031	161104340	AluSx	SINE	+	Alu	chr1:161104032-161104340	Alu_gastric
chr1	161137344	161137652	AluSg	SINE	-	Alu	chr1:161137345-161137652	Alu_gastric
chr1	161195709	161195731	(T)n	Simple_repeat	+	STR	chr1:161195710-161195731	STR_gastric
chr1	161720452	161720733	AluSg	SINE	+	Alu	chr1:161720453-161720733	Alu_gastric
chr1	161720884	161721187	AluJb	SINE	-	Alu	chr1:161720885-161721187	Alu_gastric
chr1	161741395	161741567	AluJo	SINE	-	Alu	chr1:161741396-161741567	Alu_gastric
chr1	162533147	162533452	AluSc	SINE	-	Alu	chr1:162533148-162533452	Alu_gastric
chr1	165668407	165668696	AluSq2	SINE	+	Alu	chr1:165668408-165668696	Alu_gastric
chr1	165736920	165737199	AluJo	SINE	-	Alu	chr1:165736921-165737199	Alu_gastric
chr1	165739206	165739500	AluSq2	SINE	-	Alu	chr1:165739207-165739500	Alu_gastric
chr1	167605813	167606116	AluSq	SINE	-	Alu	chr1:167605814-167606116	Alu_gastric
chr1	167606967	167607002	(CA)n	Simple_repeat	+	STR	chr1:167606968-167607002	STR_gastric
chr1	169763042	169763071	(A)n	Simple_repeat	+	STR	chr1:169763043-169763071	STR_gastric
chr1	173795078	173795376	AluY	SINE	+	Alu	chr1:173795079-173795376	Alu_gastric
chr1	180470475	180470496	(TTA)n	Simple_repeat	+	STR	chr1:180470476-180470496	STR_gastric
chr1	182807622	182807966	AluSx1	SINE	-	Alu	chr1:182807623-182807966	Alu_gastric
chr1	182810145	182810445	AluSc8	SINE	+	Alu	chr1:182810146-182810445	Alu_gastric
chr1	184720288	184720318	(TA)n	Simple_repeat	+	STR	chr1:184720289-184720318	STR_gastric
chr1	184722541	184722592	AluSp	SINE	-	Alu	chr1:184722542-184722592	Alu_gastric
chr1	186797823	186797864	(CA)n	Simple_repeat	+	STR	chr1:186797824-186797864	STR_gastric
chr1	193027078	193027373	AluSg	SINE	+	Alu	chr1:193027079-193027373	Alu_gastric
chr1	193092358	193092656	AluSx1	SINE	-	Alu	chr1:193092359-193092656	Alu_gastric
chr1	197114975	197115019	(TA)n	Simple_repeat	+	STR	chr1:197114976-197115019	STR_gastric
chr1	197116471	197116768	AluSz	SINE	-	Alu	chr1:197116472-197116768	Alu_gastric
chr1	200590492	200590721	AluSx	SINE	-	Alu	chr1:200590493-200590721	Alu_gastric
chr1	200591060	200591362	AluSq2	SINE	+	Alu	chr1:200591061-200591362	Alu_gastric
chr1	201436156	201436446	AluJb	SINE	+	Alu	chr1:201436157-201436446	Alu_gastric
chr1	201436456	201436739	AluSx1	SINE	+	Alu	chr1:201436457-201436739	Alu_gastric
chr1	201436739	201436762	(CAA)n	Simple_repeat	+	STR	chr1:201436740-201436762	STR_gastric
chr1	201925807	201926103	AluSg	SINE	+	Alu	chr1:201925808-201926103	Alu_gastric
chr1	202515453	202515747	AluJr4	SINE	+	Alu	chr1:202515454-202515747	Alu_gastric
chr1	202894951	202895255	AluSz	SINE	+	Alu	chr1:202894952-202895255	Alu_gastric
chr1	202897125	202897432	AluY	SINE	+	Alu	chr1:202897126-202897432	Alu_gastric
chr1	203278945	203278968	(TTTG)n	Simple_repeat	+	STR	chr1:203278946-203278968	STR_gastric
chr1	203278975	203279244	AluSz	SINE	-	Alu	chr1:203278976-203279244	Alu_gastric
chr1	203620903	203621207	AluSx1	SINE	+	Alu	chr1:203620904-203621207	Alu_gastric
chr1	203624491	203624774	AluSx	SINE	+	Alu	chr1:203624492-203624774	Alu_gastric
chr1	204375611	204375892	AluSq	SINE	+	Alu	chr1:204375612-204375892	Alu_gastric
chr1	204484451	204484759	AluSq2	SINE	-	Alu	chr1:204484452-204484759	Alu_gastric
chr1	204486524	204486829	AluSq	SINE	-	Alu	chr1:204486525-204486829	Alu_gastric
chr1	204487007	204487290	AluJb	SINE	+	Alu	chr1:204487008-204487290	Alu_gastric
chr1	205179046	205179330	AluSx1	SINE	-	Alu	chr1:205179047-205179330	Alu_gastric
chr1	205198281	205198335	(TG)n	Simple_repeat	+	STR	chr1:205198282-205198335	STR_gastric
chr1	205198335	205198613	AluSx1	SINE	-	Alu	chr1:205198336-205198613	Alu_gastric
chr1	205198668	205198707	(G)n	Simple_repeat	+	STR	chr1:205198669-205198707	STR_gastric
chr1	205598019	205598328	AluY	SINE	+	Alu	chr1:205598020-205598328	Alu_gastric
chr1	206328374	206328457	AluSc	SINE	+	Alu	chr1:206328375-206328457	Alu_gastric
chr1	206645306	206645623	AluJb	SINE	+	Alu	chr1:206645307-206645623	Alu_gastric
chr1	206884585	206884895	AluSz6	SINE	-	Alu	chr1:206884586-206884895	Alu_gastric
chr1	207991604	207991711	(CGGGG)n	Simple_repeat	+	STR	chr1:207991605-207991711	STR_gastric
chr1	209980098	209980219	FLAM_C	SINE	-	Alu	chr1:209980099-209980219	Alu_gastric
chr1	210002123	210002418	AluSx1	SINE	-	Alu	chr1:210002124-210002418	Alu_gastric
chr1	211434982	211435283	AluSc8	SINE	+	Alu	chr1:211434983-211435283	Alu_gastric
chr1	212963982	212964294	AluY	SINE	+	Alu	chr1:212963983-212964294	Alu_gastric
chr1	212966039	212966163	AluJo	SINE	+	Alu	chr1:212966040-212966163	Alu_gastric
chr1	212967650	212967949	AluSq2	SINE	+	Alu	chr1:212967651-212967949	Alu_gastric
chr1	213189815	213190121	AluY	SINE	+	Alu	chr1:213189816-213190121	Alu_gastric
chr1	213225578	213225625	(TATG)n	Simple_repeat	+	STR	chr1:213225579-213225625	STR_gastric
chr1	213225886	213226183	AluSp	SINE	-	Alu	chr1:213225887-213226183	Alu_gastric
chr1	217805243	217805552	AluSx	SINE	+	Alu	chr1:217805244-217805552	Alu_gastric
chr1	218521409	218521441	(GAAA)n	Simple_repeat	+	STR	chr1:218521410-218521441	STR_gastric
chr1	220220652	220220958	AluSg	SINE	+	Alu	chr1:220220653-220220958	Alu_gastric
chr1	220261848	220262159	AluJb	SINE	+	Alu	chr1:220261849-220262159	Alu_gastric
chr1	220262159	220262470	AluY	SINE	+	Alu	chr1:220262160-220262470	Alu_gastric
chr1	220262481	220262521	(GAA)n	Simple_repeat	+	STR	chr1:220262482-220262521	STR_gastric
chr1	220444687	220444721	(TAAAA)n	Simple_repeat	+	STR	chr1:220444688-220444721	STR_gastric
chr1	222764110	222764404	AluJb	SINE	+	Alu	chr1:222764111-222764404	Alu_gastric
chr1	222887551	222887833	AluY	SINE	-	Alu	chr1:222887552-222887833	Alu_gastric
chr1	222989414	222989450	(TA)n	Simple_repeat	+	STR	chr1:222989415-222989450	STR_gastric
chr1	224018805	224019124	AluJr4	SINE	+	Alu	chr1:224018806-224019124	Alu_gastric
chr1	224019182	224019219	(TA)n	Simple_repeat	+	STR	chr1:224019183-224019219	STR_gastric
chr1	224179562	224179707	AluJo	SINE	+	Alu	chr1:224179563-224179707	Alu_gastric
chr1	224179714	224179852	AluJo	SINE	-	Alu	chr1:224179715-224179852	Alu_gastric
chr1	224179912	224180011	AluJo	SINE	-	Alu	chr1:224179913-224180011	Alu_gastric
chr1	224180995	224181290	AluSg7	SINE	+	Alu	chr1:224180996-224181290	Alu_gastric
chr1	224181342	224181451	AluSx	SINE	+	Alu	chr1:224181343-224181451	Alu_gastric
chr1	224181510	224181716	AluJb	SINE	+	Alu	chr1:224181511-224181716	Alu_gastric
chr1	224181718	224181799	AluY	SINE	-	Alu	chr1:224181719-224181799	Alu_gastric
chr1	224181920	224182235	AluJb	SINE	-	Alu	chr1:224181921-224182235	Alu_gastric
chr1	224300664	224300950	AluJb	SINE	-	Alu	chr1:224300665-224300950	Alu_gastric
chr1	224372202	224372517	AluSx1	SINE	-	Alu	chr1:224372203-224372517	Alu_gastric
chr1	224372554	224372672	AluJo	SINE	+	Alu	chr1:224372555-224372672	Alu_gastric
chr1	224372672	224372708	(CA)n	Simple_repeat	+	STR	chr1:224372673-224372708	STR_gastric
chr1	224516626	224516742	AluJb	SINE	+	Alu	chr1:224516627-224516742	Alu_gastric
chr1	224516742	224516762	(TAA)n	Simple_repeat	+	STR	chr1:224516743-224516762	STR_gastric
chr1	224516762	224516950	AluJb	SINE	+	Alu	chr1:224516763-224516950	Alu_gastric
chr1	224528536	224528609	AluSz6	SINE	-	Alu	chr1:224528537-224528609	Alu_gastric
chr1	224543890	224544185	AluJb	SINE	+	Alu	chr1:224543891-224544185	Alu_gastric
chr1	225966830	225967145	AluSg4	SINE	-	Alu	chr1:225966831-225967145	Alu_gastric
chr1	226369649	226369944	AluJo	SINE	+	Alu	chr1:226369650-226369944	Alu_gastric
chr1	226375345	226375655	AluSx1	SINE	-	Alu	chr1:226375346-226375655	Alu_gastric
chr1	226538762	226538782	(TA)n	Simple_repeat	+	STR	chr1:226538763-226538782	STR_gastric
chr1	226538828	226538936	AluSx	SINE	-	Alu	chr1:226538829-226538936	Alu_gastric
chr1	226927032	226927059	(A)n	Simple_repeat	+	STR	chr1:226927033-226927059	STR_gastric
chr1	226927172	226927200	(T)n	Simple_repeat	+	STR	chr1:226927173-226927200	STR_gastric
chr1	227072332	227072640	AluJo	SINE	+	Alu	chr1:227072333-227072640	Alu_gastric
chr1	227752425	227752733	AluSg	SINE	-	Alu	chr1:227752426-227752733	Alu_gastric
chr1	228326554	228326852	AluSx1	SINE	-	Alu	chr1:228326555-228326852	Alu_gastric
chr1	228646356	228646385	(TG)n	Simple_repeat	+	STR	chr1:228646357-228646385	STR_gastric
chr1	228646553	228646861	AluSc	SINE	-	Alu	chr1:228646554-228646861	Alu_gastric
chr1	229476660	229476959	AluSg	SINE	+	Alu	chr1:229476661-229476959	Alu_gastric
chr1	230349861	230350156	AluSq	SINE	-	Alu	chr1:230349862-230350156	Alu_gastric
chr1	230352213	230352473	AluJr4	SINE	-	Alu	chr1:230352214-230352473	Alu_gastric
chr1	231470784	231471009	AluJb	SINE	+	Alu	chr1:231470785-231471009	Alu_gastric
chr1	231666479	231666646	AluSx1	SINE	+	Alu	chr1:231666480-231666646	Alu_gastric
chr1	231666698	231667003	AluSz	SINE	-	Alu	chr1:231666699-231667003	Alu_gastric
chr1	235289839	235290135	AluSg	SINE	+	Alu	chr1:235289840-235290135	Alu_gastric
chr1	235323287	235323584	AluSz	SINE	+	Alu	chr1:235323288-235323584	Alu_gastric
chr1	235493517	235493807	AluY	SINE	+	Alu	chr1:235493518-235493807	Alu_gastric
chr1	235531867	235532180	AluSx	SINE	-	Alu	chr1:235531868-235532180	Alu_gastric
chr1	236307433	236307741	AluJb	SINE	+	Alu	chr1:236307434-236307741	Alu_gastric
chr1	236688705	236689003	AluSx	SINE	-	Alu	chr1:236688706-236689003	Alu_gastric
chr1	236768420	236768680	AluSx1	SINE	+	Alu	chr1:236768421-236768680	Alu_gastric
chr1	239549101	239549159	(TTTC)n	Simple_repeat	+	STR	chr1:239549102-239549159	STR_gastric
chr1	239549236	239549280	(TG)n	Simple_repeat	+	STR	chr1:239549237-239549280	STR_gastric
chr1	246727983	246728280	AluSx1	SINE	-	Alu	chr1:246727984-246728280	Alu_gastric
chr1	246824265	246824577	AluSx	SINE	-	Alu	chr1:246824266-246824577	Alu_gastric
chr1	246824577	246824718	AluSz6	SINE	-	Alu	chr1:246824578-246824718	Alu_gastric
chr1	247093074	247093366	AluSg	SINE	+	Alu	chr1:247093075-247093366	Alu_gastric
chr1	247093439	247093604	AluJo	SINE	-	Alu	chr1:247093440-247093604	Alu_gastric
chr1	247096242	247096409	AluJb	SINE	-	Alu	chr1:247096243-247096409	Alu_gastric
chr1	247268118	247268174	AluSz6	SINE	-	Alu	chr1:247268119-247268174	Alu_gastric
chr1	247273605	247273915	AluY	SINE	+	Alu	chr1:247273606-247273915	Alu_gastric
chr1	249134286	249134590	AluSx3	SINE	-	Alu	chr1:249134287-249134590	Alu_gastric
chr10	975164	975199	(CAAAAA)n	Simple_repeat	+	STR	chr10:975165-975199	STR_gastric
chr10	1035054	1035354	AluSq	SINE	-	Alu	chr10:1035055-1035354	Alu_gastric
chr10	1035680	1035976	AluSz	SINE	-	Alu	chr10:1035681-1035976	Alu_gastric
chr10	3213643	3213930	AluSz	SINE	-	Alu	chr10:3213644-3213930	Alu_gastric
chr10	3213960	3214053	FLAM_C	SINE	+	Alu	chr10:3213961-3214053	Alu_gastric
chr10	5733858	5734106	AluSz	SINE	+	Alu	chr10:5733859-5734106	Alu_gastric
chr10	5850689	5850712	(CA)n	Simple_repeat	+	STR	chr10:5850690-5850712	STR_gastric
chr10	5933586	5933874	AluSz	SINE	-	Alu	chr10:5933587-5933874	Alu_gastric
chr10	6132947	6133029	(TA)n	Simple_repeat	+	STR	chr10:6132948-6133029	STR_gastric
chr10	7453027	7453055	(T)n	Simple_repeat	+	STR	chr10:7453028-7453055	STR_gastric
chr10	7453062	7453094	(TG)n	Simple_repeat	+	STR	chr10:7453063-7453094	STR_gastric
chr10	7523374	7523407	(TTTG)n	Simple_repeat	+	STR	chr10:7523375-7523407	STR_gastric
chr10	7859820	7859841	(A)n	Simple_repeat	+	STR	chr10:7859821-7859841	STR_gastric
chr10	12172893	12173183	AluSx1	SINE	+	Alu	chr10:12172894-12173183	Alu_gastric
chr10	13340782	13340922	AluSx	SINE	+	Alu	chr10:13340783-13340922	Alu_gastric
chr10	13392461	13392764	AluJr4	SINE	+	Alu	chr10:13392462-13392764	Alu_gastric
chr10	13630135	13630421	AluSx	SINE	+	Alu	chr10:13630136-13630421	Alu_gastric
chr10	14784102	14784415	AluJr	SINE	-	Alu	chr10:14784103-14784415	Alu_gastric
chr10	15140604	15140905	AluSc	SINE	+	Alu	chr10:15140605-15140905	Alu_gastric
chr10	17272903	17273010	AluSx	SINE	-	Alu	chr10:17272904-17273010	Alu_gastric
chr10	17684849	17685058	AluSx	SINE	-	Alu	chr10:17684850-17685058	Alu_gastric
chr10	20107156	20107202	(TG)n	Simple_repeat	+	STR	chr10:20107157-20107202	STR_gastric
chr10	22540001	22540061	(TTTA)n	Simple_repeat	+	STR	chr10:22540002-22540061	STR_gastric
chr10	27144617	27144923	AluSx1	SINE	+	Alu	chr10:27144618-27144923	Alu_gastric
chr10	27144933	27145219	AluSx	SINE	+	Alu	chr10:27144934-27145219	Alu_gastric
chr10	27532021	27532057	(CA)n	Simple_repeat	+	STR	chr10:27532022-27532057	STR_gastric
chr10	27794478	27794776	AluSc	SINE	-	Alu	chr10:27794479-27794776	Alu_gastric
chr10	29699587	29699895	AluSz	SINE	-	Alu	chr10:29699588-29699895	Alu_gastric
chr10	30636538	30636838	AluSx	SINE	+	Alu	chr10:30636539-30636838	Alu_gastric
chr10	31073633	31073657	(T)n	Simple_repeat	+	STR	chr10:31073634-31073657	STR_gastric
chr10	35377821	35378115	AluSq2	SINE	+	Alu	chr10:35377822-35378115	Alu_gastric
chr10	35417440	35417752	AluY	SINE	-	Alu	chr10:35417441-35417752	Alu_gastric
chr10	35624256	35624278	(CAAAG)n	Simple_repeat	+	STR	chr10:35624257-35624278	STR_gastric
chr10	35929710	35929780	(CCG)n	Simple_repeat	+	STR	chr10:35929711-35929780	STR_gastric
chr10	38301349	38301659	AluSx3	SINE	-	Alu	chr10:38301350-38301659	Alu_gastric
chr10	38382199	38382498	AluSx3	SINE	-	Alu	chr10:38382200-38382498	Alu_gastric
chr10	38690529	38690738	AluJb	SINE	-	Alu	chr10:38690530-38690738	Alu_gastric
chr10	38690798	38690879	AluSz6	SINE	-	Alu	chr10:38690799-38690879	Alu_gastric
chr10	38690959	38691251	AluSg7	SINE	-	Alu	chr10:38690960-38691251	Alu_gastric
chr10	38692319	38692382	AluJr	SINE	+	Alu	chr10:38692320-38692382	Alu_gastric
chr10	38692408	38692507	AluJr	SINE	+	Alu	chr10:38692409-38692507	Alu_gastric
chr10	38692567	38692706	AluJo	SINE	+	Alu	chr10:38692568-38692706	Alu_gastric
chr10	38692713	38692853	AluJo	SINE	-	Alu	chr10:38692714-38692853	Alu_gastric
chr10	38692893	38693166	AluSx	SINE	+	Alu	chr10:38692894-38693166	Alu_gastric
chr10	43046445	43046746	AluSx3	SINE	-	Alu	chr10:43046446-43046746	Alu_gastric
chr10	43049088	43049381	AluSq2	SINE	+	Alu	chr10:43049089-43049381	Alu_gastric
chr10	43931168	43931476	AluY	SINE	+	Alu	chr10:43931169-43931476	Alu_gastric
chr10	43933272	43933293	AluJb	SINE	-	Alu	chr10:43933273-43933293	Alu_gastric
chr10	43933293	43933316	(TTTA)n	Simple_repeat	+	STR	chr10:43933294-43933316	STR_gastric
chr10	43933316	43933429	AluJb	SINE	-	Alu	chr10:43933317-43933429	Alu_gastric
chr10	43946710	43946992	AluSq2	SINE	-	Alu	chr10:43946711-43946992	Alu_gastric
chr10	46223494	46223774	AluJr	SINE	-	Alu	chr10:46223495-46223774	Alu_gastric
chr10	46223904	46224192	AluSx3	SINE	+	Alu	chr10:46223905-46224192	Alu_gastric
chr10	50745764	50746029	AluSq2	SINE	-	Alu	chr10:50745765-50746029	Alu_gastric
chr10	50748072	50748383	AluSq2	SINE	-	Alu	chr10:50748073-50748383	Alu_gastric
chr10	51564220	51564507	AluJr4	SINE	+	Alu	chr10:51564221-51564507	Alu_gastric
chr10	51564538	51564836	AluSc8	SINE	-	Alu	chr10:51564539-51564836	Alu_gastric
chr10	51828494	51828774	AluJr	SINE	-	Alu	chr10:51828495-51828774	Alu_gastric
chr10	51828905	51829189	AluSx3	SINE	+	Alu	chr10:51828906-51829189	Alu_gastric
chr10	52176597	52176618	(A)n	Simple_repeat	+	STR	chr10:52176598-52176618	STR_gastric
chr10	52498759	52498935	AluJb	SINE	-	Alu	chr10:52498760-52498935	Alu_gastric
chr10	52498935	52498960	(ATTG)n	Simple_repeat	+	STR	chr10:52498936-52498960	STR_gastric
chr10	52498960	52499077	AluJb	SINE	-	Alu	chr10:52498961-52499077	Alu_gastric
chr10	58122047	58122081	(TA)n	Simple_repeat	+	STR	chr10:58122048-58122081	STR_gastric
chr10	61653075	61653370	AluJb	SINE	+	Alu	chr10:61653076-61653370	Alu_gastric
chr10	61653373	61653426	(CATA)n	Simple_repeat	+	STR	chr10:61653374-61653426	STR_gastric
chr10	61657014	61657313	AluSp	SINE	-	Alu	chr10:61657015-61657313	Alu_gastric
chr10	64894665	64894949	AluJb	SINE	+	Alu	chr10:64894666-64894949	Alu_gastric
chr10	65003004	65003294	AluSp	SINE	+	Alu	chr10:65003005-65003294	Alu_gastric
chr10	69524852	69525156	AluY	SINE	+	Alu	chr10:69524853-69525156	Alu_gastric
chr10	69608686	69608977	AluSx1	SINE	+	Alu	chr10:69608687-69608977	Alu_gastric
chr10	69646068	69646333	AluJo	SINE	+	Alu	chr10:69646069-69646333	Alu_gastric
chr10	70094975	70095007	(T)n	Simple_repeat	+	STR	chr10:70094976-70095007	STR_gastric
chr10	70287874	70288095	AluSx1	SINE	+	Alu	chr10:70287875-70288095	Alu_gastric
chr10	70288174	70288475	AluSg	SINE	-	Alu	chr10:70288175-70288475	Alu_gastric
chr10	70482399	70482695	AluSg	SINE	+	Alu	chr10:70482400-70482695	Alu_gastric
chr10	70482875	70483184	AluY	SINE	-	Alu	chr10:70482876-70483184	Alu_gastric
chr10	70661946	70661980	(A)n	Simple_repeat	+	STR	chr10:70661947-70661980	STR_gastric
chr10	70663006	70663140	AluSx	SINE	+	Alu	chr10:70663007-70663140	Alu_gastric
chr10	70714766	70715056	AluSx	SINE	+	Alu	chr10:70714767-70715056	Alu_gastric
chr10	70715114	70715173	(TA)n	Simple_repeat	+	STR	chr10:70715115-70715173	STR_gastric
chr10	70747910	70748128	AluJr4	SINE	-	Alu	chr10:70747911-70748128	Alu_gastric
chr10	70749444	70749753	AluJo	SINE	-	Alu	chr10:70749445-70749753	Alu_gastric
chr10	71118335	71118639	AluSq	SINE	+	Alu	chr10:71118336-71118639	Alu_gastric
chr10	71118656	71118822	AluJr	SINE	+	Alu	chr10:71118657-71118822	Alu_gastric
chr10	71928592	71928715	AluJb	SINE	-	Alu	chr10:71928593-71928715	Alu_gastric
chr10	72339117	72339249	FLAM_A	SINE	-	Alu	chr10:72339118-72339249	Alu_gastric
chr10	72973432	72973466	(TTA)n	Simple_repeat	+	STR	chr10:72973433-72973466	STR_gastric
chr10	72973485	72973519	(TG)n	Simple_repeat	+	STR	chr10:72973486-72973519	STR_gastric
chr10	73592510	73592801	AluSg	SINE	+	Alu	chr10:73592511-73592801	Alu_gastric
chr10	73977923	73977977	(TA)n	Simple_repeat	+	STR	chr10:73977924-73977977	STR_gastric
chr10	74115489	74115794	AluSp	SINE	+	Alu	chr10:74115490-74115794	Alu_gastric
chr10	74386435	74386748	AluSp	SINE	-	Alu	chr10:74386436-74386748	Alu_gastric
chr10	74469730	74470031	AluSc8	SINE	-	Alu	chr10:74469731-74470031	Alu_gastric
chr10	75011135	75011438	AluSx	SINE	-	Alu	chr10:75011136-75011438	Alu_gastric
chr10	75172248	75172551	AluSg	SINE	-	Alu	chr10:75172249-75172551	Alu_gastric
chr10	75254033	75254352	AluSz6	SINE	-	Alu	chr10:75254034-75254352	Alu_gastric
chr10	75386540	75386837	AluSc5	SINE	+	Alu	chr10:75386541-75386837	Alu_gastric
chr10	75386839	75386986	AluSc8	SINE	+	Alu	chr10:75386840-75386986	Alu_gastric
chr10	75488965	75489280	AluY	SINE	+	Alu	chr10:75488966-75489280	Alu_gastric
chr10	75505306	75505607	AluSz	SINE	-	Alu	chr10:75505307-75505607	Alu_gastric
chr10	75544122	75544416	AluY	SINE	-	Alu	chr10:75544123-75544416	Alu_gastric
chr10	75909035	75909345	AluSg	SINE	-	Alu	chr10:75909036-75909345	Alu_gastric
chr10	76587585	76587712	AluJr	SINE	-	Alu	chr10:76587586-76587712	Alu_gastric
chr10	76680866	76681171	AluSq2	SINE	-	Alu	chr10:76680867-76681171	Alu_gastric
chr10	76972178	76972453	AluJo	SINE	-	Alu	chr10:76972179-76972453	Alu_gastric
chr10	79788276	79788559	AluSx	SINE	-	Alu	chr10:79788277-79788559	Alu_gastric
chr10	79790204	79790234	(TA)n	Simple_repeat	+	STR	chr10:79790205-79790234	STR_gastric
chr10	79790249	79790558	AluSg	SINE	-	Alu	chr10:79790250-79790558	Alu_gastric
chr10	81586132	81586160	(CGG)n	Simple_repeat	+	STR	chr10:81586133-81586160	STR_gastric
chr10	81587546	81587850	AluSp	SINE	-	Alu	chr10:81587547-81587850	Alu_gastric
chr10	81663967	81664148	AluJb	SINE	-	Alu	chr10:81663968-81664148	Alu_gastric
chr10	81664148	81664170	(TTTA)n	Simple_repeat	+	STR	chr10:81664149-81664170	STR_gastric
chr10	81664170	81664292	AluJb	SINE	-	Alu	chr10:81664171-81664292	Alu_gastric
chr10	81839472	81839685	AluSz	SINE	-	Alu	chr10:81839473-81839685	Alu_gastric
chr10	82215547	82215634	AluJb	SINE	-	Alu	chr10:82215548-82215634	Alu_gastric
chr10	88279770	88280054	AluSp	SINE	+	Alu	chr10:88279771-88280054	Alu_gastric
chr10	88280054	88280081	(TAA)n	Simple_repeat	+	STR	chr10:88280055-88280081	STR_gastric
chr10	88843464	88843573	AluJo	SINE	+	Alu	chr10:88843465-88843573	Alu_gastric
chr10	88843573	88843603	(CA)n	Simple_repeat	+	STR	chr10:88843574-88843603	STR_gastric
chr10	89677746	89678045	AluSz	SINE	-	Alu	chr10:89677747-89678045	Alu_gastric
chr10	90752293	90752394	(TA)n	Simple_repeat	+	STR	chr10:90752294-90752394	STR_gastric
chr10	94049489	94049611	(TA)n	Simple_repeat	+	STR	chr10:94049490-94049611	STR_gastric
chr10	95242569	95242662	(TA)n	Simple_repeat	+	STR	chr10:95242570-95242662	STR_gastric
chr10	95255019	95255135	AluJr	SINE	-	Alu	chr10:95255020-95255135	Alu_gastric
chr10	96123302	96123607	AluSx	SINE	+	Alu	chr10:96123303-96123607	Alu_gastric
chr10	96164543	96164820	AluSq10	SINE	+	Alu	chr10:96164544-96164820	Alu_gastric
chr10	96303995	96304348	AluJb	SINE	+	Alu	chr10:96303996-96304348	Alu_gastric
chr10	96304366	96304657	AluSg4	SINE	-	Alu	chr10:96304367-96304657	Alu_gastric
chr10	97168313	97168335	(A)n	Simple_repeat	+	STR	chr10:97168314-97168335	STR_gastric
chr10	97451983	97452277	AluSc	SINE	+	Alu	chr10:97451984-97452277	Alu_gastric
chr10	98342554	98342867	AluSp	SINE	+	Alu	chr10:98342555-98342867	Alu_gastric
chr10	98344282	98344584	AluSz6	SINE	+	Alu	chr10:98344283-98344584	Alu_gastric
chr10	99051021	99051047	(CAAAA)n	Simple_repeat	+	STR	chr10:99051022-99051047	STR_gastric
chr10	99159329	99159682	AluSx	SINE	+	Alu	chr10:99159330-99159682	Alu_gastric
chr10	99206478	99206765	AluSc	SINE	-	Alu	chr10:99206479-99206765	Alu_gastric
chr10	99391969	99392273	AluSg7	SINE	-	Alu	chr10:99391970-99392273	Alu_gastric
chr10	99895775	99895905	FLAM_C	SINE	-	Alu	chr10:99895776-99895905	Alu_gastric
chr10	101420280	101420319	(CA)n	Simple_repeat	+	STR	chr10:101420281-101420319	STR_gastric
chr10	101420399	101420692	AluSx1	SINE	+	Alu	chr10:101420400-101420692	Alu_gastric
chr10	101490535	101490829	AluJr4	SINE	+	Alu	chr10:101490536-101490829	Alu_gastric
chr10	101988128	101988430	AluSx1	SINE	+	Alu	chr10:101988129-101988430	Alu_gastric
chr10	101988750	101988794	(CA)n	Simple_repeat	+	STR	chr10:101988751-101988794	STR_gastric
chr10	102025946	102026245	AluJb	SINE	-	Alu	chr10:102025947-102026245	Alu_gastric
chr10	102026281	102026576	AluSz	SINE	-	Alu	chr10:102026282-102026576	Alu_gastric
chr10	102026580	102026625	(TTTTG)n	Simple_repeat	+	STR	chr10:102026581-102026625	STR_gastric
chr10	102026626	102026723	AluSx	SINE	-	Alu	chr10:102026627-102026723	Alu_gastric
chr10	102026904	102026926	(A)n	Simple_repeat	+	STR	chr10:102026905-102026926	STR_gastric
chr10	102028167	102028438	AluSc8	SINE	+	Alu	chr10:102028168-102028438	Alu_gastric
chr10	102044762	102044850	FLAM_A	SINE	+	Alu	chr10:102044763-102044850	Alu_gastric
chr10	102290483	102290599	AluJr	SINE	+	Alu	chr10:102290484-102290599	Alu_gastric
chr10	102295705	102295744	(CGG)n	Simple_repeat	+	STR	chr10:102295706-102295744	STR_gastric
chr10	102819192	102819287	AluJo	SINE	-	Alu	chr10:102819193-102819287	Alu_gastric
chr10	102827903	102828044	(TATG)n	Simple_repeat	+	STR	chr10:102827904-102828044	STR_gastric
chr10	102828044	102828325	AluSz	SINE	-	Alu	chr10:102828045-102828325	Alu_gastric
chr10	103346240	103346551	AluSx	SINE	-	Alu	chr10:103346241-103346551	Alu_gastric
chr10	103538741	103538811	(CA)n	Simple_repeat	+	STR	chr10:103538742-103538811	STR_gastric
chr10	103542190	103542213	(CCA)n	Simple_repeat	+	STR	chr10:103542191-103542213	STR_gastric
chr10	103573802	103574101	AluSz	SINE	+	Alu	chr10:103573803-103574101	Alu_gastric
chr10	103574220	103574355	AluSx	SINE	+	Alu	chr10:103574221-103574355	Alu_gastric
chr10	103575036	103575340	AluSx3	SINE	-	Alu	chr10:103575037-103575340	Alu_gastric
chr10	103575710	103575747	(A)n	Simple_repeat	+	STR	chr10:103575711-103575747	STR_gastric
chr10	103813865	103814162	AluSx4	SINE	+	Alu	chr10:103813866-103814162	Alu_gastric
chr10	103814470	103814783	AluSq	SINE	+	Alu	chr10:103814471-103814783	Alu_gastric
chr10	103913426	103913729	AluSz	SINE	-	Alu	chr10:103913427-103913729	Alu_gastric
chr10	104193028	104193268	AluJb	SINE	-	Alu	chr10:104193029-104193268	Alu_gastric
chr10	104260548	104260851	AluJb	SINE	+	Alu	chr10:104260549-104260851	Alu_gastric
chr10	104406978	104407027	(TG)n	Simple_repeat	+	STR	chr10:104406979-104407027	STR_gastric
chr10	104412561	104412855	AluSp	SINE	-	Alu	chr10:104412562-104412855	Alu_gastric
chr10	104475420	104475716	AluJo	SINE	+	Alu	chr10:104475421-104475716	Alu_gastric
chr10	104544171	104544480	AluY	SINE	-	Alu	chr10:104544172-104544480	Alu_gastric
chr10	104544484	104544617	AluJr4	SINE	-	Alu	chr10:104544485-104544617	Alu_gastric
chr10	104561870	104561902	(TTCC)n	Simple_repeat	+	STR	chr10:104561871-104561902	STR_gastric
chr10	104613215	104613321	AluSz	SINE	-	Alu	chr10:104613216-104613321	Alu_gastric
chr10	104614910	104615211	AluSg	SINE	-	Alu	chr10:104614911-104615211	Alu_gastric
chr10	105126736	105127022	AluSx	SINE	+	Alu	chr10:105126737-105127022	Alu_gastric
chr10	105128739	105129035	AluSx1	SINE	-	Alu	chr10:105128740-105129035	Alu_gastric
chr10	105129103	105129418	AluSx3	SINE	-	Alu	chr10:105129104-105129418	Alu_gastric
chr10	105157203	105157490	AluSx	SINE	-	Alu	chr10:105157204-105157490	Alu_gastric
chr10	105531496	105531552	(CA)n	Simple_repeat	+	STR	chr10:105531497-105531552	STR_gastric
chr10	105678059	105678256	(CCCCG)n	Simple_repeat	+	STR	chr10:105678060-105678256	STR_gastric
chr10	105992408	105992700	AluJr	SINE	+	Alu	chr10:105992409-105992700	Alu_gastric
chr10	106027441	106027728	AluSp	SINE	-	Alu	chr10:106027442-106027728	Alu_gastric
chr10	106029773	106030070	AluYk4	SINE	-	Alu	chr10:106029774-106030070	Alu_gastric
chr10	111831816	111832122	AluY	SINE	-	Alu	chr10:111831817-111832122	Alu_gastric
chr10	111843072	111843300	AluY	SINE	+	Alu	chr10:111843073-111843300	Alu_gastric
chr10	112326132	112326410	AluSx1	SINE	-	Alu	chr10:112326133-112326410	Alu_gastric
chr10	114205438	114205458	(CAAAA)n	Simple_repeat	+	STR	chr10:114205439-114205458	STR_gastric
chr10	114207712	114207814	AluSq2	SINE	+	Alu	chr10:114207713-114207814	Alu_gastric
chr10	115438362	115438402	(TG)n	Simple_repeat	+	STR	chr10:115438363-115438402	STR_gastric
chr10	116584792	116585085	AluJb	SINE	-	Alu	chr10:116584793-116585085	Alu_gastric
chr10	119136242	119136539	AluSg	SINE	+	Alu	chr10:119136243-119136539	Alu_gastric
chr10	120515532	120515818	AluJo	SINE	+	Alu	chr10:120515533-120515818	Alu_gastric
chr10	120936889	120937181	AluSg4	SINE	+	Alu	chr10:120936890-120937181	Alu_gastric
chr10	120968999	120969026	(T)n	Simple_repeat	+	STR	chr10:120969000-120969026	STR_gastric
chr10	121040256	121040288	(TTCC)n	Simple_repeat	+	STR	chr10:121040257-121040288	STR_gastric
chr10	121653026	121653310	AluSx1	SINE	-	Alu	chr10:121653027-121653310	Alu_gastric
chr10	121654404	121654448	(TG)n	Simple_repeat	+	STR	chr10:121654405-121654448	STR_gastric
chr10	123688895	123689193	AluY	SINE	+	Alu	chr10:123688896-123689193	Alu_gastric
chr10	124637766	124638062	AluSz6	SINE	+	Alu	chr10:124637767-124638062	Alu_gastric
chr10	126348371	126348675	AluSq2	SINE	-	Alu	chr10:126348372-126348675	Alu_gastric
chr10	126481566	126481701	AluSx	SINE	-	Alu	chr10:126481567-126481701	Alu_gastric
chr10	126489482	126489784	AluY	SINE	-	Alu	chr10:126489483-126489784	Alu_gastric
chr10	127406894	127407181	AluSx1	SINE	-	Alu	chr10:127406895-127407181	Alu_gastric
chr10	127409096	127409399	AluSx	SINE	+	Alu	chr10:127409097-127409399	Alu_gastric
chr10	127510888	127511190	AluSz	SINE	-	Alu	chr10:127510889-127511190	Alu_gastric
chr10	131907824	131907879	(CTATA)n	Simple_repeat	+	STR	chr10:131907825-131907879	STR_gastric
chr10	131910842	131911162	AluJb	SINE	+	Alu	chr10:131910843-131911162	Alu_gastric
chr10	134142644	134142940	AluJb	SINE	+	Alu	chr10:134142645-134142940	Alu_gastric
chr10	134144022	134144313	AluJr	SINE	-	Alu	chr10:134144023-134144313	Alu_gastric
chr10	134144424	134144728	AluSg	SINE	+	Alu	chr10:134144425-134144728	Alu_gastric
chr11	234881	235175	AluSq2	SINE	-	Alu	chr11:234882-235175	Alu_gastric
chr11	235197	235496	AluJr	SINE	-	Alu	chr11:235198-235496	Alu_gastric
chr11	308521	308613	(TG)n	Simple_repeat	+	STR	chr11:308522-308613	STR_gastric
chr11	321227	321340	AluY	SINE	+	Alu	chr11:321228-321340	Alu_gastric
chr11	505628	505865	AluJb	SINE	-	Alu	chr11:505629-505865	Alu_gastric
chr11	696797	697114	AluSp	SINE	+	Alu	chr11:696798-697114	Alu_gastric
chr11	808144	808441	AluSx1	SINE	+	Alu	chr11:808145-808441	Alu_gastric
chr11	808446	808716	AluJo	SINE	+	Alu	chr11:808447-808716	Alu_gastric
chr11	810848	810903	AluJb	SINE	+	Alu	chr11:810849-810903	Alu_gastric
chr11	930525	930817	AluY	SINE	-	Alu	chr11:930526-930817	Alu_gastric
chr11	1968332	1968548	(CGGGG)n	Simple_repeat	+	STR	chr11:1968333-1968548	STR_gastric
chr11	3399257	3399553	AluSx	SINE	+	Alu	chr11:3399258-3399553	Alu_gastric
chr11	3819865	3820172	AluSx1	SINE	-	Alu	chr11:3819866-3820172	Alu_gastric
chr11	3883825	3883975	AluY	SINE	-	Alu	chr11:3883826-3883975	Alu_gastric
chr11	4117270	4117538	AluJr4	SINE	-	Alu	chr11:4117271-4117538	Alu_gastric
chr11	4413514	4413819	AluSx1	SINE	+	Alu	chr11:4413515-4413819	Alu_gastric
chr11	5713243	5713266	(CAAAAA)n	Simple_repeat	+	STR	chr11:5713244-5713266	STR_gastric
chr11	6256888	6257198	AluSg	SINE	+	Alu	chr11:6256889-6257198	Alu_gastric
chr11	6705500	6705801	AluSx	SINE	+	Alu	chr11:6705501-6705801	Alu_gastric
chr11	8008443	8008528	AluJo	SINE	-	Alu	chr11:8008444-8008528	Alu_gastric
chr11	8008941	8009045	(CCCCAG)n	Simple_repeat	+	STR	chr11:8008942-8009045	STR_gastric
chr11	8702681	8702979	AluY	SINE	-	Alu	chr11:8702682-8702979	Alu_gastric
chr11	9405522	9405815	AluSc8	SINE	-	Alu	chr11:9405523-9405815	Alu_gastric
chr11	9409096	9409384	AluSp	SINE	+	Alu	chr11:9409097-9409384	Alu_gastric
chr11	9480417	9480726	AluY	SINE	-	Alu	chr11:9480418-9480726	Alu_gastric
chr11	10828506	10828555	AluJo	SINE	-	Alu	chr11:10828507-10828555	Alu_gastric
chr11	13691634	13691776	AluJr	SINE	-	Alu	chr11:13691635-13691776	Alu_gastric
chr11	13691818	13692137	AluSz	SINE	-	Alu	chr11:13691819-13692137	Alu_gastric
chr11	13693865	13694107	AluJb	SINE	+	Alu	chr11:13693866-13694107	Alu_gastric
chr11	14542721	14542844	AluJb	SINE	+	Alu	chr11:14542722-14542844	Alu_gastric
chr11	14542844	14542882	(TAA)n	Simple_repeat	+	STR	chr11:14542845-14542882	STR_gastric
chr11	14542882	14543050	AluJb	SINE	+	Alu	chr11:14542883-14543050	Alu_gastric
chr11	14543050	14543335	AluSg	SINE	+	Alu	chr11:14543051-14543335	Alu_gastric
chr11	16758748	16759052	AluSg	SINE	-	Alu	chr11:16758749-16759052	Alu_gastric
chr11	16761966	16762268	AluJb	SINE	-	Alu	chr11:16761967-16762268	Alu_gastric
chr11	17097663	17097945	AluSx	SINE	+	Alu	chr11:17097664-17097945	Alu_gastric
chr11	17097946	17098118	AluSq2	SINE	+	Alu	chr11:17097947-17098118	Alu_gastric
chr11	17184571	17184883	AluSz	SINE	+	Alu	chr11:17184572-17184883	Alu_gastric
chr11	17184954	17185256	AluJr	SINE	-	Alu	chr11:17184955-17185256	Alu_gastric
chr11	17299035	17299069	(GA)n	Simple_repeat	+	STR	chr11:17299036-17299069	STR_gastric
chr11	18126720	18127019	AluJo	SINE	-	Alu	chr11:18126721-18127019	Alu_gastric
chr11	18127936	18128037	AluJo	SINE	-	Alu	chr11:18127937-18128037	Alu_gastric
chr11	18546811	18547109	AluSx1	SINE	+	Alu	chr11:18546812-18547109	Alu_gastric
chr11	18549534	18549633	AluSx	SINE	-	Alu	chr11:18549535-18549633	Alu_gastric
chr11	18656922	18657222	AluYa5	SINE	+	Alu	chr11:18656923-18657222	Alu_gastric
chr11	19140661	19140951	AluSc	SINE	-	Alu	chr11:19140662-19140951	Alu_gastric
chr11	20407707	20407959	AluSp	SINE	+	Alu	chr11:20407708-20407959	Alu_gastric
chr11	22213439	22213695	AluJr	SINE	-	Alu	chr11:22213440-22213695	Alu_gastric
chr11	22215642	22215669	(CTG)n	Simple_repeat	+	STR	chr11:22215643-22215669	STR_gastric
chr11	27722067	27722101	(C)n	Simple_repeat	+	STR	chr11:27722068-27722101	STR_gastric
chr11	34128578	34128853	AluSx1	SINE	-	Alu	chr11:34128579-34128853	Alu_gastric
chr11	34936268	34936573	AluSq	SINE	+	Alu	chr11:34936269-34936573	Alu_gastric
chr11	36310070	36310352	AluSg7	SINE	+	Alu	chr11:36310071-36310352	Alu_gastric
chr11	43332629	43332736	(TTATA)n	Simple_repeat	+	STR	chr11:43332630-43332736	STR_gastric
chr11	43332736	43332893	(TA)n	Simple_repeat	+	STR	chr11:43332737-43332893	STR_gastric
chr11	43332897	43332980	(TTATA)n	Simple_repeat	+	STR	chr11:43332898-43332980	STR_gastric
chr11	44086647	44086776	AluJb	SINE	-	Alu	chr11:44086648-44086776	Alu_gastric
chr11	45792687	45792841	(CA)n	Simple_repeat	+	STR	chr11:45792688-45792841	STR_gastric
chr11	45938224	45938520	AluSq2	SINE	-	Alu	chr11:45938225-45938520	Alu_gastric
chr11	46265820	46265846	(TA)n	Simple_repeat	+	STR	chr11:46265821-46265846	STR_gastric
chr11	46369055	46369136	(CGGGG)n	Simple_repeat	+	STR	chr11:46369056-46369136	STR_gastric
chr11	46640367	46640531	FRAM	SINE	-	Alu	chr11:46640368-46640531	Alu_gastric
chr11	46720973	46721273	AluSg	SINE	+	Alu	chr11:46720974-46721273	Alu_gastric
chr11	46866193	46866504	AluSg	SINE	-	Alu	chr11:46866194-46866504	Alu_gastric
chr11	46959067	46959117	(CA)n	Simple_repeat	+	STR	chr11:46959068-46959117	STR_gastric
chr11	46959117	46959387	AluY	SINE	-	Alu	chr11:46959118-46959387	Alu_gastric
chr11	47238929	47238952	(TAA)n	Simple_repeat	+	STR	chr11:47238930-47238952	STR_gastric
chr11	47238952	47238968	AluSx	SINE	+	Alu	chr11:47238953-47238968	Alu_gastric
chr11	47239160	47239453	AluSc8	SINE	+	Alu	chr11:47239161-47239453	Alu_gastric
chr11	47271361	47271667	AluSx	SINE	+	Alu	chr11:47271362-47271667	Alu_gastric
chr11	47271675	47271984	AluJr	SINE	+	Alu	chr11:47271676-47271984	Alu_gastric
chr11	47585750	47586053	AluSq2	SINE	+	Alu	chr11:47585751-47586053	Alu_gastric
chr11	47586069	47586365	AluSx	SINE	+	Alu	chr11:47586070-47586365	Alu_gastric
chr11	47871008	47871116	AluSx	SINE	+	Alu	chr11:47871009-47871116	Alu_gastric
chr11	48042928	48042998	(TAAA)n	Simple_repeat	+	STR	chr11:48042929-48042998	STR_gastric
chr11	57426077	57426411	AluSx1	SINE	-	Alu	chr11:57426078-57426411	Alu_gastric
chr11	57436929	57437229	AluSz6	SINE	-	Alu	chr11:57436930-57437229	Alu_gastric
chr11	57478172	57478462	AluJo	SINE	-	Alu	chr11:57478173-57478462	Alu_gastric
chr11	57478833	57479125	AluSx	SINE	-	Alu	chr11:57478834-57479125	Alu_gastric
chr11	58992453	58992829	(CAGAGA)n	Simple_repeat	+	STR	chr11:58992454-58992829	STR_gastric
chr11	59521486	59521520	(CAAA)n	Simple_repeat	+	STR	chr11:59521487-59521520	STR_gastric
chr11	59576779	59577014	AluSz	SINE	-	Alu	chr11:59576780-59577014	Alu_gastric
chr11	60916197	60916368	FRAM	SINE	-	Alu	chr11:60916198-60916368	Alu_gastric
chr11	61128167	61128479	AluSx1	SINE	+	Alu	chr11:61128168-61128479	Alu_gastric
chr11	61158678	61159012	AluSq2	SINE	+	Alu	chr11:61158679-61159012	Alu_gastric
chr11	61198485	61198794	AluSq2	SINE	-	Alu	chr11:61198486-61198794	Alu_gastric
chr11	61558731	61559033	AluSx3	SINE	-	Alu	chr11:61558732-61559033	Alu_gastric
chr11	61880280	61880595	AluSc	SINE	-	Alu	chr11:61880281-61880595	Alu_gastric
chr11	62357682	62357826	AluJb	SINE	+	Alu	chr11:62357683-62357826	Alu_gastric
chr11	62357826	62358135	AluY	SINE	+	Alu	chr11:62357827-62358135	Alu_gastric
chr11	62387482	62387794	AluSq	SINE	-	Alu	chr11:62387483-62387794	Alu_gastric
chr11	62419509	62419808	AluSz	SINE	+	Alu	chr11:62419510-62419808	Alu_gastric
chr11	62431265	62431574	AluSx1	SINE	+	Alu	chr11:62431266-62431574	Alu_gastric
chr11	62447196	62447503	AluSx	SINE	-	Alu	chr11:62447197-62447503	Alu_gastric
chr11	62496837	62497041	AluSx	SINE	-	Alu	chr11:62496838-62497041	Alu_gastric
chr11	62497041	62497347	AluSq	SINE	-	Alu	chr11:62497042-62497347	Alu_gastric
chr11	62497347	62497367	AluSx	SINE	-	Alu	chr11:62497348-62497367	Alu_gastric
chr11	62497540	62497846	AluSq2	SINE	-	Alu	chr11:62497541-62497846	Alu_gastric
chr11	62498047	62498344	AluSp	SINE	-	Alu	chr11:62498048-62498344	Alu_gastric
chr11	62528405	62528496	(TCTA)n	Simple_repeat	+	STR	chr11:62528406-62528496	STR_gastric
chr11	62528497	62528578	AluSq	SINE	-	Alu	chr11:62528498-62528578	Alu_gastric
chr11	62555894	62556148	AluY	SINE	+	Alu	chr11:62555895-62556148	Alu_gastric
chr11	62605623	62605926	AluSz	SINE	-	Alu	chr11:62605624-62605926	Alu_gastric
chr11	62605951	62606257	AluSq	SINE	+	Alu	chr11:62605952-62606257	Alu_gastric
chr11	63382490	63382520	(TA)n	Simple_repeat	+	STR	chr11:63382491-63382520	STR_gastric
chr11	63382520	63382700	(TATG)n	Simple_repeat	+	STR	chr11:63382521-63382700	STR_gastric
chr11	63579683	63579980	AluSc	SINE	+	Alu	chr11:63579684-63579980	Alu_gastric
chr11	63707510	63707814	AluSq2	SINE	-	Alu	chr11:63707511-63707814	Alu_gastric
chr11	63741498	63741710	AluSx	SINE	-	Alu	chr11:63741499-63741710	Alu_gastric
chr11	63741735	63741785	AluSx1	SINE	-	Alu	chr11:63741736-63741785	Alu_gastric
chr11	63743039	63743351	AluSx3	SINE	-	Alu	chr11:63743040-63743351	Alu_gastric
chr11	63955192	63955474	AluY	SINE	+	Alu	chr11:63955193-63955474	Alu_gastric
chr11	63995645	63995782	AluSz6	SINE	-	Alu	chr11:63995646-63995782	Alu_gastric
chr11	63995854	63996149	AluY	SINE	+	Alu	chr11:63995855-63996149	Alu_gastric
chr11	64010266	64010551	AluSx1	SINE	+	Alu	chr11:64010267-64010551	Alu_gastric
chr11	64038532	64038560	(CA)n	Simple_repeat	+	STR	chr11:64038533-64038560	STR_gastric
chr11	64038608	64038635	(CA)n	Simple_repeat	+	STR	chr11:64038609-64038635	STR_gastric
chr11	64038679	64038720	(CA)n	Simple_repeat	+	STR	chr11:64038680-64038720	STR_gastric
chr11	64576460	64576755	AluJb	SINE	+	Alu	chr11:64576461-64576755	Alu_gastric
chr11	64796013	64796145	AluJo	SINE	+	Alu	chr11:64796014-64796145	Alu_gastric
chr11	64903294	64903468	AluJb	SINE	-	Alu	chr11:64903295-64903468	Alu_gastric
chr11	65028492	65028557	AluJb	SINE	-	Alu	chr11:65028493-65028557	Alu_gastric
chr11	65030691	65030994	AluSx1	SINE	-	Alu	chr11:65030692-65030994	Alu_gastric
chr11	65154864	65154955	AluJo	SINE	+	Alu	chr11:65154865-65154955	Alu_gastric
chr11	65154997	65155307	AluY	SINE	-	Alu	chr11:65154998-65155307	Alu_gastric
chr11	65601647	65601887	(TG)n	Simple_repeat	+	STR	chr11:65601648-65601887	STR_gastric
chr11	65654636	65654934	AluSx1	SINE	+	Alu	chr11:65654637-65654934	Alu_gastric
chr11	65730943	65731250	AluSg4	SINE	-	Alu	chr11:65730944-65731250	Alu_gastric
chr11	65768662	65768963	AluY	SINE	+	Alu	chr11:65768663-65768963	Alu_gastric
chr11	65867324	65867647	AluSq2	SINE	-	Alu	chr11:65867325-65867647	Alu_gastric
chr11	66037338	66037645	AluJo	SINE	-	Alu	chr11:66037339-66037645	Alu_gastric
chr11	66038070	66038184	FLAM_A	SINE	-	Alu	chr11:66038071-66038184	Alu_gastric
chr11	66038534	66038676	AluJb	SINE	+	Alu	chr11:66038535-66038676	Alu_gastric
chr11	66138046	66138350	AluY	SINE	+	Alu	chr11:66138047-66138350	Alu_gastric
chr11	66138356	66138380	(TGAA)n	Simple_repeat	+	STR	chr11:66138357-66138380	STR_gastric
chr11	66205061	66205370	AluSq2	SINE	+	Alu	chr11:66205062-66205370	Alu_gastric
chr11	66206739	66206856	AluJo	SINE	+	Alu	chr11:66206740-66206856	Alu_gastric
chr11	66206859	66206922	AluJo	SINE	+	Alu	chr11:66206860-66206922	Alu_gastric
chr11	66277359	66277659	AluSg	SINE	+	Alu	chr11:66277360-66277659	Alu_gastric
chr11	66361549	66361854	AluY	SINE	+	Alu	chr11:66361550-66361854	Alu_gastric
chr11	66387028	66387336	AluY	SINE	-	Alu	chr11:66387029-66387336	Alu_gastric
chr11	66387778	66388071	AluSx	SINE	-	Alu	chr11:66387779-66388071	Alu_gastric
chr11	66389384	66389685	AluSq2	SINE	-	Alu	chr11:66389385-66389685	Alu_gastric
chr11	66389692	66389974	AluSx	SINE	-	Alu	chr11:66389693-66389974	Alu_gastric
chr11	66446179	66446477	AluSg	SINE	+	Alu	chr11:66446180-66446477	Alu_gastric
chr11	66511334	66511631	AluSq2	SINE	-	Alu	chr11:66511335-66511631	Alu_gastric
chr11	66609144	66609284	FRAM	SINE	+	Alu	chr11:66609145-66609284	Alu_gastric
chr11	66609401	66609685	AluJb	SINE	+	Alu	chr11:66609402-66609685	Alu_gastric
chr11	67086380	67086690	AluSz6	SINE	-	Alu	chr11:67086381-67086690	Alu_gastric
chr11	67158089	67158373	AluSx1	SINE	+	Alu	chr11:67158090-67158373	Alu_gastric
chr11	67160470	67160768	AluSg	SINE	+	Alu	chr11:67160471-67160768	Alu_gastric
chr11	67197581	67197751	AluSx	SINE	-	Alu	chr11:67197582-67197751	Alu_gastric
chr11	67197751	67198067	AluSx	SINE	-	Alu	chr11:67197752-67198067	Alu_gastric
chr11	67253194	67253451	AluSx1	SINE	-	Alu	chr11:67253195-67253451	Alu_gastric
chr11	67276836	67276867	(TTCA)n	Simple_repeat	+	STR	chr11:67276837-67276867	STR_gastric
chr11	67276880	67277181	AluSg	SINE	+	Alu	chr11:67276881-67277181	Alu_gastric
chr11	67375415	67375709	AluSz	SINE	+	Alu	chr11:67375416-67375709	Alu_gastric
chr11	67798814	67799114	AluSx1	SINE	-	Alu	chr11:67798815-67799114	Alu_gastric
chr11	69488457	69488619	AluJo	SINE	-	Alu	chr11:69488458-69488619	Alu_gastric
chr11	69488630	69488920	AluY	SINE	-	Alu	chr11:69488631-69488920	Alu_gastric
chr11	71165250	71165274	(TTA)n	Simple_repeat	+	STR	chr11:71165251-71165274	STR_gastric
chr11	71165274	71165549	AluSx1	SINE	-	Alu	chr11:71165275-71165549	Alu_gastric
chr11	71498357	71498548	(CCCCAG)n	Simple_repeat	+	STR	chr11:71498358-71498548	STR_gastric
chr11	72144321	72144636	AluSc	SINE	+	Alu	chr11:72144322-72144636	Alu_gastric
chr11	72145851	72146154	AluSx1	SINE	-	Alu	chr11:72145852-72146154	Alu_gastric
chr11	73310363	73310657	AluSc	SINE	-	Alu	chr11:73310364-73310657	Alu_gastric
chr11	73588648	73588943	AluSx1	SINE	+	Alu	chr11:73588649-73588943	Alu_gastric
chr11	74661605	74661892	AluJr	SINE	-	Alu	chr11:74661606-74661892	Alu_gastric
chr11	74662573	74662874	AluSp	SINE	+	Alu	chr11:74662574-74662874	Alu_gastric
chr11	74663523	74663660	AluJr	SINE	-	Alu	chr11:74663524-74663660	Alu_gastric
chr11	75022098	75022404	AluSq2	SINE	+	Alu	chr11:75022099-75022404	Alu_gastric
chr11	75109919	75110192	AluSx1	SINE	-	Alu	chr11:75109920-75110192	Alu_gastric
chr11	75111921	75112224	AluY	SINE	-	Alu	chr11:75111922-75112224	Alu_gastric
chr11	75112312	75112543	AluJb	SINE	+	Alu	chr11:75112313-75112543	Alu_gastric
chr11	75528806	75529132	AluSz	SINE	+	Alu	chr11:75528807-75529132	Alu_gastric
chr11	76157093	76157122	(TTCA)n	Simple_repeat	+	STR	chr11:76157094-76157122	STR_gastric
chr11	76157345	76157409	(TA)n	Simple_repeat	+	STR	chr11:76157346-76157409	STR_gastric
chr11	77349602	77349914	AluY	SINE	+	Alu	chr11:77349603-77349914	Alu_gastric
chr11	77529548	77529856	AluSg	SINE	+	Alu	chr11:77529549-77529856	Alu_gastric
chr11	77533203	77533484	AluSx	SINE	+	Alu	chr11:77533204-77533484	Alu_gastric
chr11	77706589	77706891	AluSz	SINE	+	Alu	chr11:77706590-77706891	Alu_gastric
chr11	82994722	82995020	AluJb	SINE	+	Alu	chr11:82994723-82995020	Alu_gastric
chr11	82998009	82998307	AluSx	SINE	+	Alu	chr11:82998010-82998307	Alu_gastric
chr11	85359980	85360278	AluSx1	SINE	-	Alu	chr11:85359981-85360278	Alu_gastric
chr11	85373004	85373038	(TA)n	Simple_repeat	+	STR	chr11:85373005-85373038	STR_gastric
chr11	85564860	85564885	(TAAAAA)n	Simple_repeat	+	STR	chr11:85564861-85564885	STR_gastric
chr11	85564904	85565164	AluSz	SINE	-	Alu	chr11:85564905-85565164	Alu_gastric
chr11	87907781	87907820	(A)n	Simple_repeat	+	STR	chr11:87907782-87907820	STR_gastric
chr11	88069406	88069426	(A)n	Simple_repeat	+	STR	chr11:88069407-88069426	STR_gastric
chr11	92929539	92929834	AluY	SINE	-	Alu	chr11:92929540-92929834	Alu_gastric
chr11	93473127	93473154	(A)n	Simple_repeat	+	STR	chr11:93473128-93473154	STR_gastric
chr11	93473466	93473616	AluSz6	SINE	+	Alu	chr11:93473467-93473616	Alu_gastric
chr11	93473616	93473632	AluJb	SINE	+	Alu	chr11:93473617-93473632	Alu_gastric
chr11	93516606	93516770	FAM	SINE	+	Alu	chr11:93516607-93516770	Alu_gastric
chr11	93518890	93519164	AluJo	SINE	+	Alu	chr11:93518891-93519164	Alu_gastric
chr11	101917278	101917556	AluSz	SINE	+	Alu	chr11:101917279-101917556	Alu_gastric
chr11	101918931	101919225	AluJb	SINE	-	Alu	chr11:101918932-101919225	Alu_gastric
chr11	102961360	102961670	AluSx3	SINE	+	Alu	chr11:102961361-102961670	Alu_gastric
chr11	102980767	102981040	AluSz	SINE	-	Alu	chr11:102980768-102981040	Alu_gastric
chr11	105893566	105893593	(T)n	Simple_repeat	+	STR	chr11:105893567-105893593	STR_gastric
chr11	108536985	108537225	AluSq2	SINE	+	Alu	chr11:108536986-108537225	Alu_gastric
chr11	113744891	113745171	AluSx1	SINE	+	Alu	chr11:113744892-113745171	Alu_gastric
chr11	117016826	117017089	AluSz	SINE	-	Alu	chr11:117016827-117017089	Alu_gastric
chr11	117090520	117090667	FRAM	SINE	+	Alu	chr11:117090521-117090667	Alu_gastric
chr11	117090968	117091249	AluJr	SINE	-	Alu	chr11:117090969-117091249	Alu_gastric
chr11	117859466	117859775	AluSx	SINE	-	Alu	chr11:117859467-117859775	Alu_gastric
chr11	118229681	118229764	AluSc	SINE	-	Alu	chr11:118229682-118229764	Alu_gastric
chr11	118273399	118273709	AluJb	SINE	-	Alu	chr11:118273400-118273709	Alu_gastric
chr11	118273936	118274222	AluSz	SINE	+	Alu	chr11:118273937-118274222	Alu_gastric
chr11	118305164	118305208	(GA)n	Simple_repeat	+	STR	chr11:118305165-118305208	STR_gastric
chr11	118478044	118478108	(TGG)n	Simple_repeat	+	STR	chr11:118478045-118478108	STR_gastric
chr11	118658741	118659042	AluSq2	SINE	+	Alu	chr11:118658742-118659042	Alu_gastric
chr11	118659101	118659406	AluSx	SINE	-	Alu	chr11:118659102-118659406	Alu_gastric
chr11	118659411	118659688	AluSz6	SINE	-	Alu	chr11:118659412-118659688	Alu_gastric
chr11	118739811	118740116	AluSp	SINE	+	Alu	chr11:118739812-118740116	Alu_gastric
chr11	118797206	118797228	(TC)n	Simple_repeat	+	STR	chr11:118797207-118797228	STR_gastric
chr11	118797228	118797254	(CA)n	Simple_repeat	+	STR	chr11:118797229-118797254	STR_gastric
chr11	118797306	118797600	AluSq2	SINE	-	Alu	chr11:118797307-118797600	Alu_gastric
chr11	118887355	118887613	AluSx	SINE	-	Alu	chr11:118887356-118887613	Alu_gastric
chr11	118901914	118902221	AluY	SINE	-	Alu	chr11:118901915-118902221	Alu_gastric
chr11	118936994	118937305	AluSz6	SINE	+	Alu	chr11:118936995-118937305	Alu_gastric
chr11	118937679	118937983	AluJb	SINE	-	Alu	chr11:118937680-118937983	Alu_gastric
chr11	118939148	118939455	AluSx3	SINE	-	Alu	chr11:118939149-118939455	Alu_gastric
chr11	118939463	118939770	AluSq2	SINE	-	Alu	chr11:118939464-118939770	Alu_gastric
chr11	118973570	118973900	AluSp	SINE	-	Alu	chr11:118973571-118973900	Alu_gastric
chr11	118993550	118993864	AluSz6	SINE	+	Alu	chr11:118993551-118993864	Alu_gastric
chr11	119204348	119204594	AluSg4	SINE	+	Alu	chr11:119204349-119204594	Alu_gastric
chr11	120205470	120205611	(TA)n	Simple_repeat	+	STR	chr11:120205471-120205611	STR_gastric
chr11	124494259	124494286	(A)n	Simple_repeat	+	STR	chr11:124494260-124494286	STR_gastric
chr11	124633289	124633319	(A)n	Simple_repeat	+	STR	chr11:124633290-124633319	STR_gastric
chr11	125460717	125461016	AluSq2	SINE	-	Alu	chr11:125460718-125461016	Alu_gastric
chr11	125464196	125464497	AluSc	SINE	+	Alu	chr11:125464197-125464497	Alu_gastric
chr11	125756549	125756834	AluSq	SINE	+	Alu	chr11:125756550-125756834	Alu_gastric
chr11	126080407	126080445	(CA)n	Simple_repeat	+	STR	chr11:126080408-126080445	STR_gastric
chr11	126139606	126139904	AluSx1	SINE	+	Alu	chr11:126139607-126139904	Alu_gastric
chr11	126172793	126173085	AluSc	SINE	-	Alu	chr11:126172794-126173085	Alu_gastric
chr11	126173212	126173245	(A)n	Simple_repeat	+	STR	chr11:126173213-126173245	STR_gastric
chr11	126175308	126175615	AluSq2	SINE	-	Alu	chr11:126175309-126175615	Alu_gastric
chr11	126175985	126176278	AluSz	SINE	+	Alu	chr11:126175986-126176278	Alu_gastric
chr11	128568588	128568629	(TG)n	Simple_repeat	+	STR	chr11:128568589-128568629	STR_gastric
chr11	128593828	128594139	AluSq2	SINE	-	Alu	chr11:128593829-128594139	Alu_gastric
chr11	128601406	128601471	(CAAAAA)n	Simple_repeat	+	STR	chr11:128601407-128601471	STR_gastric
chr11	128601620	128601933	AluSx	SINE	+	Alu	chr11:128601621-128601933	Alu_gastric
chr11	129685672	129685713	(CGGGG)n	Simple_repeat	+	STR	chr11:129685673-129685713	STR_gastric
chr11	130304567	130304628	(CTCG)n	Simple_repeat	+	STR	chr11:130304568-130304628	STR_gastric
chr11	134096013	134096330	AluJr	SINE	+	Alu	chr11:134096014-134096330	Alu_gastric
chr12	864860	865169	AluSg	SINE	+	Alu	chr12:864861-865169	Alu_gastric
chr12	866472	866660	AluSc	SINE	-	Alu	chr12:866473-866660	Alu_gastric
chr12	880683	880900	AluSx	SINE	-	Alu	chr12:880684-880900	Alu_gastric
chr12	880987	881105	AluJr	SINE	-	Alu	chr12:880988-881105	Alu_gastric
chr12	914070	914136	(TATAA)n	Simple_repeat	+	STR	chr12:914071-914136	STR_gastric
chr12	916874	917184	AluY	SINE	-	Alu	chr12:916875-917184	Alu_gastric
chr12	1059754	1059878	AluJr	SINE	-	Alu	chr12:1059755-1059878	Alu_gastric
chr12	1328043	1328338	AluSx	SINE	-	Alu	chr12:1328044-1328338	Alu_gastric
chr12	1701347	1701396	(TA)n	Simple_repeat	+	STR	chr12:1701348-1701396	STR_gastric
chr12	2920509	2920690	AluY	SINE	+	Alu	chr12:2920510-2920690	Alu_gastric
chr12	2923110	2923410	AluJr	SINE	-	Alu	chr12:2923111-2923410	Alu_gastric
chr12	2923713	2924026	AluJb	SINE	+	Alu	chr12:2923714-2924026	Alu_gastric
chr12	3001060	3001080	(TAAAA)n	Simple_repeat	+	STR	chr12:3001061-3001080	STR_gastric
chr12	3001080	3001258	AluJb	SINE	+	Alu	chr12:3001081-3001258	Alu_gastric
chr12	4381193	4381222	(A)n	Simple_repeat	+	STR	chr12:4381194-4381222	STR_gastric
chr12	4429074	4429378	AluY	SINE	+	Alu	chr12:4429075-4429378	Alu_gastric
chr12	4431152	4431461	AluSz	SINE	-	Alu	chr12:4431153-4431461	Alu_gastric
chr12	6678111	6678405	AluSc	SINE	+	Alu	chr12:6678112-6678405	Alu_gastric
chr12	6678458	6678593	AluJo	SINE	-	Alu	chr12:6678459-6678593	Alu_gastric
chr12	6743469	6743499	AluJb	SINE	+	Alu	chr12:6743470-6743499	Alu_gastric
chr12	6743499	6743812	AluSz	SINE	+	Alu	chr12:6743500-6743812	Alu_gastric
chr12	6799785	6800084	AluSx1	SINE	-	Alu	chr12:6799786-6800084	Alu_gastric
chr12	6834317	6834622	AluY	SINE	-	Alu	chr12:6834318-6834622	Alu_gastric
chr12	6983266	6983447	AluJb	SINE	-	Alu	chr12:6983267-6983447	Alu_gastric
chr12	6983447	6983754	AluSq	SINE	-	Alu	chr12:6983448-6983754	Alu_gastric
chr12	7040572	7040594	(A)n	Simple_repeat	+	STR	chr12:7040573-7040594	STR_gastric
chr12	7081228	7081380	AluSc	SINE	-	Alu	chr12:7081229-7081380	Alu_gastric
chr12	8086245	8086323	AluJr	SINE	-	Alu	chr12:8086246-8086323	Alu_gastric
chr12	8088849	8088879	(CACCC)n	Simple_repeat	+	STR	chr12:8088850-8088879	STR_gastric
chr12	8089008	8089029	(T)n	Simple_repeat	+	STR	chr12:8089009-8089029	STR_gastric
chr12	8236014	8236321	AluSg	SINE	-	Alu	chr12:8236015-8236321	Alu_gastric
chr12	9103797	9104069	AluJr	SINE	+	Alu	chr12:9103798-9104069	Alu_gastric
chr12	9911524	9911801	AluY	SINE	-	Alu	chr12:9911525-9911801	Alu_gastric
chr12	9912080	9912106	(TTA)n	Simple_repeat	+	STR	chr12:9912081-9912106	STR_gastric
chr12	10764666	10764789	AluJb	SINE	+	Alu	chr12:10764667-10764789	Alu_gastric
chr12	10764789	10764848	(CATAA)n	Simple_repeat	+	STR	chr12:10764790-10764848	STR_gastric
chr12	10764848	10764998	AluJb	SINE	+	Alu	chr12:10764849-10764998	Alu_gastric
chr12	10764998	10765019	(TAA)n	Simple_repeat	+	STR	chr12:10764999-10765019	STR_gastric
chr12	10767372	10767601	AluSq	SINE	+	Alu	chr12:10767373-10767601	Alu_gastric
chr12	10825006	10825132	AluSx	SINE	-	Alu	chr12:10825007-10825132	Alu_gastric
chr12	11322863	11323165	AluY	SINE	+	Alu	chr12:11322864-11323165	Alu_gastric
chr12	11839815	11840117	AluSz	SINE	-	Alu	chr12:11839816-11840117	Alu_gastric
chr12	11840159	11840411	AluSx	SINE	-	Alu	chr12:11840160-11840411	Alu_gastric
chr12	11842355	11842397	(TTTTA)n	Simple_repeat	+	STR	chr12:11842356-11842397	STR_gastric
chr12	13198144	13198169	(T)n	Simple_repeat	+	STR	chr12:13198145-13198169	STR_gastric
chr12	21811091	21811398	AluY	SINE	-	Alu	chr12:21811092-21811398	Alu_gastric
chr12	22698329	22698633	AluJo	SINE	+	Alu	chr12:22698330-22698633	Alu_gastric
chr12	27176224	27176529	AluSx1	SINE	-	Alu	chr12:27176225-27176529	Alu_gastric
chr12	27862399	27862694	AluJb	SINE	+	Alu	chr12:27862400-27862694	Alu_gastric
chr12	32117894	32118190	AluSz	SINE	-	Alu	chr12:32117895-32118190	Alu_gastric
chr12	32720620	32720921	AluSx	SINE	-	Alu	chr12:32720621-32720921	Alu_gastric
chr12	32907645	32907820	AluSx	SINE	-	Alu	chr12:32907646-32907820	Alu_gastric
chr12	34175185	34175215	(T)n	Simple_repeat	+	STR	chr12:34175186-34175215	STR_gastric
chr12	38532833	38532949	AluJb	SINE	-	Alu	chr12:38532834-38532949	Alu_gastric
chr12	38532949	38533058	AluJb	SINE	+	Alu	chr12:38532950-38533058	Alu_gastric
chr12	38533149	38533191	(TTA)n	Simple_repeat	+	STR	chr12:38533150-38533191	STR_gastric
chr12	38710039	38710064	(CAAA)n	Simple_repeat	+	STR	chr12:38710040-38710064	STR_gastric
chr12	48098152	48098460	AluSz	SINE	-	Alu	chr12:48098153-48098460	Alu_gastric
chr12	48098501	48098763	AluJo	SINE	+	Alu	chr12:48098502-48098763	Alu_gastric
chr12	48550278	48550409	AluJo	SINE	+	Alu	chr12:48550279-48550409	Alu_gastric
chr12	49074141	49074274	AluJr4	SINE	-	Alu	chr12:49074142-49074274	Alu_gastric
chr12	49074477	49074749	AluSx	SINE	+	Alu	chr12:49074478-49074749	Alu_gastric
chr12	49074781	49074917	FLAM_C	SINE	+	Alu	chr12:49074782-49074917	Alu_gastric
chr12	49108625	49108894	AluSx1	SINE	-	Alu	chr12:49108626-49108894	Alu_gastric
chr12	49109236	49109545	AluSq	SINE	-	Alu	chr12:49109237-49109545	Alu_gastric
chr12	49111692	49111994	AluSx	SINE	+	Alu	chr12:49111693-49111994	Alu_gastric
chr12	49352094	49352268	AluSx	SINE	-	Alu	chr12:49352095-49352268	Alu_gastric
chr12	49464487	49464796	AluYk4	SINE	-	Alu	chr12:49464488-49464796	Alu_gastric
chr12	49523584	49523778	AluJr	SINE	-	Alu	chr12:49523585-49523778	Alu_gastric
chr12	49963012	49963316	AluSx3	SINE	-	Alu	chr12:49963013-49963316	Alu_gastric
chr12	50417662	50417959	AluY	SINE	+	Alu	chr12:50417663-50417959	Alu_gastric
chr12	50507086	50507385	AluY	SINE	-	Alu	chr12:50507087-50507385	Alu_gastric
chr12	50507406	50507710	AluSx	SINE	-	Alu	chr12:50507407-50507710	Alu_gastric
chr12	50507710	50507722	AluJo	SINE	-	Alu	chr12:50507711-50507722	Alu_gastric
chr12	50507722	50507749	(TTA)n	Simple_repeat	+	STR	chr12:50507723-50507749	STR_gastric
chr12	50507749	50507884	AluJo	SINE	-	Alu	chr12:50507750-50507884	Alu_gastric
chr12	50559823	50560136	AluSp	SINE	+	Alu	chr12:50559824-50560136	Alu_gastric
chr12	50676316	50676447	AluJo	SINE	-	Alu	chr12:50676317-50676447	Alu_gastric
chr12	50897740	50897964	AluSq2	SINE	-	Alu	chr12:50897741-50897964	Alu_gastric
chr12	51321617	51321907	AluSz	SINE	-	Alu	chr12:51321618-51321907	Alu_gastric
chr12	51565153	51565460	AluSz	SINE	-	Alu	chr12:51565154-51565460	Alu_gastric
chr12	51700786	51701084	AluSg	SINE	+	Alu	chr12:51700787-51701084	Alu_gastric
chr12	51786895	51787178	AluJb	SINE	-	Alu	chr12:51786896-51787178	Alu_gastric
chr12	53471688	53471982	AluJr	SINE	+	Alu	chr12:53471689-53471982	Alu_gastric
chr12	53593963	53593998	(CATATA)n	Simple_repeat	+	STR	chr12:53593964-53593998	STR_gastric
chr12	53598604	53598908	AluSz	SINE	-	Alu	chr12:53598605-53598908	Alu_gastric
chr12	53601396	53601418	FLAM_C	SINE	-	Alu	chr12:53601397-53601418	Alu_gastric
chr12	53601418	53601747	AluSz	SINE	-	Alu	chr12:53601419-53601747	Alu_gastric
chr12	53601747	53601857	FLAM_C	SINE	-	Alu	chr12:53601748-53601857	Alu_gastric
chr12	53690188	53690496	AluSx4	SINE	-	Alu	chr12:53690189-53690496	Alu_gastric
chr12	53713623	53713924	AluSp	SINE	+	Alu	chr12:53713624-53713924	Alu_gastric
chr12	53778796	53779094	AluSz6	SINE	+	Alu	chr12:53778797-53779094	Alu_gastric
chr12	53779097	53779406	AluSc8	SINE	+	Alu	chr12:53779098-53779406	Alu_gastric
chr12	53779416	53779712	AluSg	SINE	+	Alu	chr12:53779417-53779712	Alu_gastric
chr12	53780263	53780572	AluSz	SINE	-	Alu	chr12:53780264-53780572	Alu_gastric
chr12	54477084	54477247	FRAM	SINE	-	Alu	chr12:54477085-54477247	Alu_gastric
chr12	54582051	54582124	(TAA)n	Simple_repeat	+	STR	chr12:54582052-54582124	STR_gastric
chr12	54582129	54582435	AluSg	SINE	+	Alu	chr12:54582130-54582435	Alu_gastric
chr12	54699153	54699450	AluJb	SINE	+	Alu	chr12:54699154-54699450	Alu_gastric
chr12	54719593	54719904	AluSz	SINE	-	Alu	chr12:54719594-54719904	Alu_gastric
chr12	54719908	54719938	(TTA)n	Simple_repeat	+	STR	chr12:54719909-54719938	STR_gastric
chr12	54719938	54720223	AluY	SINE	-	Alu	chr12:54719939-54720223	Alu_gastric
chr12	54891920	54891949	(TGGGGG)n	Simple_repeat	+	STR	chr12:54891921-54891949	STR_gastric
chr12	54892183	54892218	(TG)n	Simple_repeat	+	STR	chr12:54892184-54892218	STR_gastric
chr12	54892687	54892730	(TTTA)n	Simple_repeat	+	STR	chr12:54892688-54892730	STR_gastric
chr12	54892731	54893007	AluSg	SINE	-	Alu	chr12:54892732-54893007	Alu_gastric
chr12	56369570	56369596	(T)n	Simple_repeat	+	STR	chr12:56369571-56369596	STR_gastric
chr12	56614016	56614299	AluSx3	SINE	-	Alu	chr12:56614017-56614299	Alu_gastric
chr12	56753077	56753207	FLAM_C	SINE	+	Alu	chr12:56753078-56753207	Alu_gastric
chr12	56841907	56842221	AluSx1	SINE	+	Alu	chr12:56841908-56842221	Alu_gastric
chr12	57038110	57038350	AluSx	SINE	+	Alu	chr12:57038111-57038350	Alu_gastric
chr12	57146807	57147130	AluJb	SINE	+	Alu	chr12:57146808-57147130	Alu_gastric
chr12	57882749	57882776	(TTTTC)n	Simple_repeat	+	STR	chr12:57882750-57882776	STR_gastric
chr12	57983870	57984211	AluSx	SINE	-	Alu	chr12:57983871-57984211	Alu_gastric
chr12	58087169	58087226	(TATG)n	Simple_repeat	+	STR	chr12:58087170-58087226	STR_gastric
chr12	58087233	58087348	FLAM_A	SINE	-	Alu	chr12:58087234-58087348	Alu_gastric
chr12	58134398	58134421	(TTA)n	Simple_repeat	+	STR	chr12:58134399-58134421	STR_gastric
chr12	58167195	58167503	AluSx	SINE	-	Alu	chr12:58167196-58167503	Alu_gastric
chr12	58177379	58177697	AluSx	SINE	-	Alu	chr12:58177380-58177697	Alu_gastric
chr12	58336208	58336505	AluY	SINE	-	Alu	chr12:58336209-58336505	Alu_gastric
chr12	62861970	62862114	AluSp	SINE	-	Alu	chr12:62861971-62862114	Alu_gastric
chr12	66523163	66523463	AluY	SINE	-	Alu	chr12:66523164-66523463	Alu_gastric
chr12	66696122	66696186	(CCCCG)n	Simple_repeat	+	STR	chr12:66696123-66696186	STR_gastric
chr12	66697233	66697253	(CAA)n	Simple_repeat	+	STR	chr12:66697234-66697253	STR_gastric
chr12	66697253	66697445	AluSx	SINE	+	Alu	chr12:66697254-66697445	Alu_gastric
chr12	67950034	67950164	FLAM_C	SINE	-	Alu	chr12:67950035-67950164	Alu_gastric
chr12	68727004	68727033	(TTTA)n	Simple_repeat	+	STR	chr12:68727005-68727033	STR_gastric
chr12	69141040	69141347	AluSp	SINE	-	Alu	chr12:69141041-69141347	Alu_gastric
chr12	69754538	69754578	AluYk11	SINE	-	Alu	chr12:69754539-69754578	Alu_gastric
chr12	69754695	69754990	AluSx1	SINE	+	Alu	chr12:69754696-69754990	Alu_gastric
chr12	69862952	69863267	AluYb8	SINE	-	Alu	chr12:69862953-69863267	Alu_gastric
chr12	69980165	69980477	AluSx1	SINE	+	Alu	chr12:69980166-69980477	Alu_gastric
chr12	72054801	72055104	AluY	SINE	+	Alu	chr12:72054802-72055104	Alu_gastric
chr12	72147571	72147882	AluSx1	SINE	+	Alu	chr12:72147572-72147882	Alu_gastric
chr12	74930451	74930764	AluYa5	SINE	-	Alu	chr12:74930452-74930764	Alu_gastric
chr12	74934909	74934935	(TG)n	Simple_repeat	+	STR	chr12:74934910-74934935	STR_gastric
chr12	93820728	93820995	AluSz	SINE	-	Alu	chr12:93820729-93820995	Alu_gastric
chr12	93860788	93861071	AluJr	SINE	+	Alu	chr12:93860789-93861071	Alu_gastric
chr12	93862499	93862520	(TTA)n	Simple_repeat	+	STR	chr12:93862500-93862520	STR_gastric
chr12	94852232	94852528	AluSx	SINE	+	Alu	chr12:94852233-94852528	Alu_gastric
chr12	95395935	95396243	AluSg	SINE	+	Alu	chr12:95395936-95396243	Alu_gastric
chr12	98911658	98911943	AluSq10	SINE	+	Alu	chr12:98911659-98911943	Alu_gastric
chr12	98912083	98912342	AluJr	SINE	-	Alu	chr12:98912084-98912342	Alu_gastric
chr12	100594287	100594322	(CA)n	Simple_repeat	+	STR	chr12:100594288-100594322	STR_gastric
chr12	100595443	100595698	AluSz	SINE	-	Alu	chr12:100595444-100595698	Alu_gastric
chr12	100595709	100596008	AluSg	SINE	-	Alu	chr12:100595710-100596008	Alu_gastric
chr12	100966308	100966620	AluJb	SINE	+	Alu	chr12:100966309-100966620	Alu_gastric
chr12	101672741	101672831	AluJb	SINE	+	Alu	chr12:101672742-101672831	Alu_gastric
chr12	101673257	101673558	AluSx1	SINE	+	Alu	chr12:101673258-101673558	Alu_gastric
chr12	102456289	102456425	AluJr	SINE	-	Alu	chr12:102456290-102456425	Alu_gastric
chr12	102456548	102456705	FRAM	SINE	-	Alu	chr12:102456549-102456705	Alu_gastric
chr12	104351837	104352007	AluSx1	SINE	+	Alu	chr12:104351838-104352007	Alu_gastric
chr12	104855659	104855974	AluSp	SINE	+	Alu	chr12:104855660-104855974	Alu_gastric
chr12	104857845	104858141	AluSz	SINE	-	Alu	chr12:104857846-104858141	Alu_gastric
chr12	104858283	104858434	AluJo	SINE	-	Alu	chr12:104858284-104858434	Alu_gastric
chr12	104891687	104892004	AluSz6	SINE	-	Alu	chr12:104891688-104892004	Alu_gastric
chr12	104917798	104917835	(T)n	Simple_repeat	+	STR	chr12:104917799-104917835	STR_gastric
chr12	104918293	104918469	(TCCA)n	Simple_repeat	+	STR	chr12:104918294-104918469	STR_gastric
chr12	104964471	104964767	AluSx1	SINE	-	Alu	chr12:104964472-104964767	Alu_gastric
chr12	104964942	104965238	AluSp	SINE	-	Alu	chr12:104964943-104965238	Alu_gastric
chr12	104974550	104974669	AluJr	SINE	-	Alu	chr12:104974551-104974669	Alu_gastric
chr12	105089224	105089258	(TG)n	Simple_repeat	+	STR	chr12:105089225-105089258	STR_gastric
chr12	105630767	105631064	AluSg4	SINE	+	Alu	chr12:105630768-105631064	Alu_gastric
chr12	108080462	108080776	AluY	SINE	+	Alu	chr12:108080463-108080776	Alu_gastric
chr12	108907999	108908298	AluSx	SINE	+	Alu	chr12:108908000-108908298	Alu_gastric
chr12	108908313	108908352	(GAAAA)n	Simple_repeat	+	STR	chr12:108908314-108908352	STR_gastric
chr12	108908352	108908522	AluJr	SINE	+	Alu	chr12:108908353-108908522	Alu_gastric
chr12	109106066	109106368	AluSq	SINE	+	Alu	chr12:109106067-109106368	Alu_gastric
chr12	109489377	109489674	AluSx1	SINE	-	Alu	chr12:109489378-109489674	Alu_gastric
chr12	109916303	109916596	AluSx1	SINE	+	Alu	chr12:109916304-109916596	Alu_gastric
chr12	110010361	110010498	AluJo	SINE	-	Alu	chr12:110010362-110010498	Alu_gastric
chr12	110324946	110325239	AluSc	SINE	+	Alu	chr12:110324947-110325239	Alu_gastric
chr12	110438549	110438860	AluSp	SINE	-	Alu	chr12:110438550-110438860	Alu_gastric
chr12	110485214	110485501	AluJo	SINE	+	Alu	chr12:110485215-110485501	Alu_gastric
chr12	110561759	110561800	(TGAA)n	Simple_repeat	+	STR	chr12:110561760-110561800	STR_gastric
chr12	110561979	110562089	(CCCCG)n	Simple_repeat	+	STR	chr12:110561980-110562089	STR_gastric
chr12	110563194	110563498	AluSx1	SINE	-	Alu	chr12:110563195-110563498	Alu_gastric
chr12	110725429	110725720	AluSx	SINE	-	Alu	chr12:110725430-110725720	Alu_gastric
chr12	110725756	110725899	AluJo	SINE	-	Alu	chr12:110725757-110725899	Alu_gastric
chr12	110726206	110726508	AluSq2	SINE	-	Alu	chr12:110726207-110726508	Alu_gastric
chr12	110839780	110840007	AluSx	SINE	+	Alu	chr12:110839781-110840007	Alu_gastric
chr12	110842627	110842782	AluSq2	SINE	-	Alu	chr12:110842628-110842782	Alu_gastric
chr12	110885691	110885984	AluJo	SINE	-	Alu	chr12:110885692-110885984	Alu_gastric
chr12	110907902	110908151	AluY	SINE	-	Alu	chr12:110907903-110908151	Alu_gastric
chr12	110999483	110999771	AluJb	SINE	+	Alu	chr12:110999484-110999771	Alu_gastric
chr12	110999828	110999940	AluJo	SINE	+	Alu	chr12:110999829-110999940	Alu_gastric
chr12	110999940	111000000	AluSx3	SINE	+	Alu	chr12:110999941-111000000	Alu_gastric
chr12	111000000	111000121	AluSx	SINE	+	Alu	chr12:111000001-111000121	Alu_gastric
chr12	111324916	111325227	AluSx	SINE	-	Alu	chr12:111324917-111325227	Alu_gastric
chr12	112278167	112278449	AluJb	SINE	+	Alu	chr12:112278168-112278449	Alu_gastric
chr12	112452705	112453004	AluSx1	SINE	+	Alu	chr12:112452706-112453004	Alu_gastric
chr12	112453009	112453306	AluSq2	SINE	+	Alu	chr12:112453010-112453306	Alu_gastric
chr12	112547601	112547878	AluYc	SINE	+	Alu	chr12:112547602-112547878	Alu_gastric
chr12	112817971	112818278	AluSz	SINE	+	Alu	chr12:112817972-112818278	Alu_gastric
chr12	112847829	112848067	AluJr	SINE	+	Alu	chr12:112847830-112848067	Alu_gastric
chr12	112855502	112855762	AluJb	SINE	-	Alu	chr12:112855503-112855762	Alu_gastric
chr12	113377112	113377423	AluSz6	SINE	-	Alu	chr12:113377113-113377423	Alu_gastric
chr12	113378525	113378829	AluSz	SINE	+	Alu	chr12:113378526-113378829	Alu_gastric
chr12	113621586	113621757	AluJb	SINE	-	Alu	chr12:113621587-113621757	Alu_gastric
chr12	113621757	113622046	AluSx	SINE	-	Alu	chr12:113621758-113622046	Alu_gastric
chr12	113622046	113622187	AluJb	SINE	-	Alu	chr12:113622047-113622187	Alu_gastric
chr12	113622359	113622638	AluJr	SINE	+	Alu	chr12:113622360-113622638	Alu_gastric
chr12	113658063	113658356	AluSz	SINE	-	Alu	chr12:113658064-113658356	Alu_gastric
chr12	113658356	113658385	(CAA)n	Simple_repeat	+	STR	chr12:113658357-113658385	STR_gastric
chr12	113795446	113795745	AluSx3	SINE	-	Alu	chr12:113795447-113795745	Alu_gastric
chr12	114402794	114403116	AluSx	SINE	+	Alu	chr12:114402795-114403116	Alu_gastric
chr12	117257890	117257912	(TTTG)n	Simple_repeat	+	STR	chr12:117257891-117257912	STR_gastric
chr12	117628843	117629106	AluSx1	SINE	-	Alu	chr12:117628844-117629106	Alu_gastric
chr12	118455480	118455636	AluJr4	SINE	-	Alu	chr12:118455481-118455636	Alu_gastric
chr12	118798090	118798393	AluY	SINE	+	Alu	chr12:118798091-118798393	Alu_gastric
chr12	120106950	120107064	AluJo	SINE	-	Alu	chr12:120106951-120107064	Alu_gastric
chr12	120525734	120526035	AluSp	SINE	-	Alu	chr12:120525735-120526035	Alu_gastric
chr12	120547272	120547462	AluJo	SINE	-	Alu	chr12:120547273-120547462	Alu_gastric
chr12	120547462	120547605	FLAM_C	SINE	-	Alu	chr12:120547463-120547605	Alu_gastric
chr12	120630565	120630868	AluSq2	SINE	+	Alu	chr12:120630566-120630868	Alu_gastric
chr12	120741000	120741309	AluSz	SINE	+	Alu	chr12:120741001-120741309	Alu_gastric
chr12	120763035	120763302	AluSz	SINE	-	Alu	chr12:120763036-120763302	Alu_gastric
chr12	120764059	120764089	(TTC)n	Simple_repeat	+	STR	chr12:120764060-120764089	STR_gastric
chr12	120764147	120764273	AluYc	SINE	-	Alu	chr12:120764148-120764273	Alu_gastric
chr12	120874911	120875227	AluSq	SINE	+	Alu	chr12:120874912-120875227	Alu_gastric
chr12	120882911	120883208	AluSz6	SINE	+	Alu	chr12:120882912-120883208	Alu_gastric
chr12	120884867	120885177	AluSg7	SINE	-	Alu	chr12:120884868-120885177	Alu_gastric
chr12	120885556	120885856	AluSx3	SINE	-	Alu	chr12:120885557-120885856	Alu_gastric
chr12	120905615	120905913	AluSq	SINE	+	Alu	chr12:120905616-120905913	Alu_gastric
chr12	120908565	120908858	AluSz	SINE	+	Alu	chr12:120908566-120908858	Alu_gastric
chr12	120932425	120932558	FLAM_C	SINE	-	Alu	chr12:120932426-120932558	Alu_gastric
chr12	120965504	120965821	AluY	SINE	+	Alu	chr12:120965505-120965821	Alu_gastric
chr12	120965825	120966051	AluSx	SINE	+	Alu	chr12:120965826-120966051	Alu_gastric
chr12	121648999	121649285	AluSq2	SINE	-	Alu	chr12:121649000-121649285	Alu_gastric
chr12	121732693	121732980	AluSx1	SINE	+	Alu	chr12:121732694-121732980	Alu_gastric
chr12	121788202	121788499	AluY	SINE	+	Alu	chr12:121788203-121788499	Alu_gastric
chr12	121788892	121789182	AluJb	SINE	+	Alu	chr12:121788893-121789182	Alu_gastric
chr12	122276885	122277188	AluJr	SINE	-	Alu	chr12:122276886-122277188	Alu_gastric
chr12	122278208	122278504	AluSx	SINE	-	Alu	chr12:122278209-122278504	Alu_gastric
chr12	122709367	122709520	AluJb	SINE	+	Alu	chr12:122709368-122709520	Alu_gastric
chr12	122709520	122709785	AluSz	SINE	+	Alu	chr12:122709521-122709785	Alu_gastric
chr12	123013004	123013121	FLAM_C	SINE	+	Alu	chr12:123013005-123013121	Alu_gastric
chr12	123236426	123236696	AluJb	SINE	+	Alu	chr12:123236427-123236696	Alu_gastric
chr12	123260158	123260459	AluSx1	SINE	-	Alu	chr12:123260159-123260459	Alu_gastric
chr12	123359610	123359919	AluSz6	SINE	-	Alu	chr12:123359611-123359919	Alu_gastric
chr12	123361933	123362094	AluJb	SINE	-	Alu	chr12:123361934-123362094	Alu_gastric
chr12	123718960	123719242	AluSx1	SINE	-	Alu	chr12:123718961-123719242	Alu_gastric
chr12	123722447	123722739	AluSx3	SINE	-	Alu	chr12:123722448-123722739	Alu_gastric
chr12	123846705	123847012	AluY	SINE	+	Alu	chr12:123846706-123847012	Alu_gastric
chr12	123875741	123876040	AluSq2	SINE	-	Alu	chr12:123875742-123876040	Alu_gastric
chr12	123918973	123919272	AluSx3	SINE	-	Alu	chr12:123918974-123919272	Alu_gastric
chr12	123929417	123929605	AluJb	SINE	-	Alu	chr12:123929418-123929605	Alu_gastric
chr12	123941825	123942121	AluSp	SINE	-	Alu	chr12:123941826-123942121	Alu_gastric
chr12	123942121	123942142	(T)n	Simple_repeat	+	STR	chr12:123942122-123942142	STR_gastric
chr12	124117211	124117510	AluYa5	SINE	+	Alu	chr12:124117212-124117510	Alu_gastric
chr12	124118699	124119006	AluJr	SINE	+	Alu	chr12:124118700-124119006	Alu_gastric
chr12	124119835	124120139	AluSz	SINE	+	Alu	chr12:124119836-124120139	Alu_gastric
chr12	124674428	124674728	AluJb	SINE	-	Alu	chr12:124674429-124674728	Alu_gastric
chr12	125474100	125474398	AluSg7	SINE	+	Alu	chr12:125474101-125474398	Alu_gastric
chr12	125533492	125533759	AluSq2	SINE	-	Alu	chr12:125533493-125533759	Alu_gastric
chr12	125534616	125534915	AluSc	SINE	+	Alu	chr12:125534617-125534915	Alu_gastric
chr12	125549037	125549204	AluSx	SINE	+	Alu	chr12:125549038-125549204	Alu_gastric
chr12	131302763	131302915	AluJb	SINE	+	Alu	chr12:131302764-131302915	Alu_gastric
chr12	131358412	131358693	AluJb	SINE	-	Alu	chr12:131358413-131358693	Alu_gastric
chr12	132435759	132435896	AluJb	SINE	-	Alu	chr12:132435760-132435896	Alu_gastric
chr12	132435898	132436023	AluJr	SINE	-	Alu	chr12:132435899-132436023	Alu_gastric
chr12	132436141	132436313	AluSx	SINE	-	Alu	chr12:132436142-132436313	Alu_gastric
chr12	132567762	132568070	AluY	SINE	+	Alu	chr12:132567763-132568070	Alu_gastric
chr12	133285819	133286125	AluY	SINE	-	Alu	chr12:133285820-133286125	Alu_gastric
chr12	133533514	133533819	AluY	SINE	-	Alu	chr12:133533515-133533819	Alu_gastric
chr12	133561788	133562093	AluJb	SINE	-	Alu	chr12:133561789-133562093	Alu_gastric
chr12	133655511	133655820	AluSx1	SINE	-	Alu	chr12:133655512-133655820	Alu_gastric
chr12	133705805	133706108	AluSp	SINE	+	Alu	chr12:133705806-133706108	Alu_gastric
chr13	20209379	20209675	AluSg	SINE	+	Alu	chr13:20209380-20209675	Alu_gastric
chr13	20434570	20434611	(TG)n	Simple_repeat	+	STR	chr13:20434571-20434611	STR_gastric
chr13	21613929	21614238	AluSq2	SINE	+	Alu	chr13:21613930-21614238	Alu_gastric
chr13	21614243	21614545	AluJb	SINE	+	Alu	chr13:21614244-21614545	Alu_gastric
chr13	21715818	21716104	AluSx1	SINE	-	Alu	chr13:21715819-21716104	Alu_gastric
chr13	21716144	21716429	AluSz	SINE	+	Alu	chr13:21716145-21716429	Alu_gastric
chr13	21749124	21749416	AluSx1	SINE	-	Alu	chr13:21749125-21749416	Alu_gastric
chr13	21749421	21749713	AluY	SINE	-	Alu	chr13:21749422-21749713	Alu_gastric
chr13	21751826	21752130	AluSz	SINE	+	Alu	chr13:21751827-21752130	Alu_gastric
chr13	22030262	22030555	AluSq2	SINE	+	Alu	chr13:22030263-22030555	Alu_gastric
chr13	22177108	22177409	AluSq2	SINE	-	Alu	chr13:22177109-22177409	Alu_gastric
chr13	22244683	22244711	(TG)n	Simple_repeat	+	STR	chr13:22244684-22244711	STR_gastric
chr13	24554257	24554346	AluYc	SINE	+	Alu	chr13:24554258-24554346	Alu_gastric
chr13	24554728	24555030	AluSx1	SINE	-	Alu	chr13:24554729-24555030	Alu_gastric
chr13	25084410	25084709	AluYa5	SINE	+	Alu	chr13:25084411-25084709	Alu_gastric
chr13	25859674	25859971	AluSx1	SINE	-	Alu	chr13:25859675-25859971	Alu_gastric
chr13	26759601	26759891	AluSc8	SINE	+	Alu	chr13:26759602-26759891	Alu_gastric
chr13	29232076	29232198	FLAM_A	SINE	+	Alu	chr13:29232077-29232198	Alu_gastric
chr13	33111386	33111416	(TA)n	Simple_repeat	+	STR	chr13:33111387-33111416	STR_gastric
chr13	34393018	34393327	AluSq2	SINE	-	Alu	chr13:34393019-34393327	Alu_gastric
chr13	37572340	37572364	(CAAT)n	Simple_repeat	+	STR	chr13:37572341-37572364	STR_gastric
chr13	41214882	41214895	AluSx	SINE	-	Alu	chr13:41214883-41214895	Alu_gastric
chr13	41214895	41214936	(TTG)n	Simple_repeat	+	STR	chr13:41214896-41214936	STR_gastric
chr13	41214936	41215220	AluSx	SINE	-	Alu	chr13:41214937-41215220	Alu_gastric
chr13	41496541	41496572	(TA)n	Simple_repeat	+	STR	chr13:41496542-41496572	STR_gastric
chr13	41575114	41575410	AluSx1	SINE	-	Alu	chr13:41575115-41575410	Alu_gastric
chr13	41576752	41576776	(TAAA)n	Simple_repeat	+	STR	chr13:41576753-41576776	STR_gastric
chr13	41591083	41591117	(TA)n	Simple_repeat	+	STR	chr13:41591084-41591117	STR_gastric
chr13	41705674	41705700	(CTG)n	Simple_repeat	+	STR	chr13:41705675-41705700	STR_gastric
chr13	41707649	41707670	(T)n	Simple_repeat	+	STR	chr13:41707650-41707670	STR_gastric
chr13	41767420	41767446	(CTG)n	Simple_repeat	+	STR	chr13:41767421-41767446	STR_gastric
chr13	41836815	41836939	FLAM_A	SINE	+	Alu	chr13:41836816-41836939	Alu_gastric
chr13	41884524	41884810	AluSc	SINE	+	Alu	chr13:41884525-41884810	Alu_gastric
chr13	42033298	42033328	(CAA)n	Simple_repeat	+	STR	chr13:42033299-42033328	STR_gastric
chr13	43596648	43596912	AluSx	SINE	+	Alu	chr13:43596649-43596912	Alu_gastric
chr13	43597002	43597177	AluSc5	SINE	-	Alu	chr13:43597003-43597177	Alu_gastric
chr13	43598917	43599212	AluJr4	SINE	+	Alu	chr13:43598918-43599212	Alu_gastric
chr13	45153148	45153186	(TTTA)n	Simple_repeat	+	STR	chr13:45153149-45153186	STR_gastric
chr13	45564942	45565241	AluSx1	SINE	+	Alu	chr13:45564943-45565241	Alu_gastric
chr13	45993346	45993401	(TA)n	Simple_repeat	+	STR	chr13:45993347-45993401	STR_gastric
chr13	47151221	47151532	AluSq2	SINE	-	Alu	chr13:47151222-47151532	Alu_gastric
chr13	47160550	47160852	AluJb	SINE	-	Alu	chr13:47160551-47160852	Alu_gastric
chr13	48611000	48611133	FLAM_C	SINE	+	Alu	chr13:48611001-48611133	Alu_gastric
chr13	50368131	50368165	(CAA)n	Simple_repeat	+	STR	chr13:50368132-50368165	STR_gastric
chr13	50572817	50573078	AluSz	SINE	+	Alu	chr13:50572818-50573078	Alu_gastric
chr13	50573687	50573811	FLAM_A	SINE	-	Alu	chr13:50573688-50573811	Alu_gastric
chr13	52769373	52769550	AluSx	SINE	+	Alu	chr13:52769374-52769550	Alu_gastric
chr13	52770020	52770319	AluY	SINE	+	Alu	chr13:52770021-52770319	Alu_gastric
chr13	52770524	52770835	AluY	SINE	+	Alu	chr13:52770525-52770835	Alu_gastric
chr13	53190249	53190551	AluSc	SINE	+	Alu	chr13:53190250-53190551	Alu_gastric
chr13	53190626	53190948	AluSx	SINE	+	Alu	chr13:53190627-53190948	Alu_gastric
chr13	73300285	73300583	AluSq2	SINE	+	Alu	chr13:73300286-73300583	Alu_gastric
chr13	73357013	73357057	(TG)n	Simple_repeat	+	STR	chr13:73357014-73357057	STR_gastric
chr13	76125283	76125582	AluSx	SINE	+	Alu	chr13:76125284-76125582	Alu_gastric
chr13	77597258	77597313	(TTCA)n	Simple_repeat	+	STR	chr13:77597259-77597313	STR_gastric
chr13	77597313	77597458	AluJb	SINE	-	Alu	chr13:77597314-77597458	Alu_gastric
chr13	77597480	77597508	(TG)n	Simple_repeat	+	STR	chr13:77597481-77597508	STR_gastric
chr13	77599579	77599847	AluJb	SINE	+	Alu	chr13:77599580-77599847	Alu_gastric
chr13	78273372	78273396	(TTTA)n	Simple_repeat	+	STR	chr13:78273373-78273396	STR_gastric
chr13	79233431	79233474	(GAAA)n	Simple_repeat	+	STR	chr13:79233432-79233474	STR_gastric
chr13	79234377	79234612	AluSz	SINE	-	Alu	chr13:79234378-79234612	Alu_gastric
chr13	79234625	79234721	AluJb	SINE	-	Alu	chr13:79234626-79234721	Alu_gastric
chr13	80054492	80054659	FAM	SINE	+	Alu	chr13:80054493-80054659	Alu_gastric
chr13	95202788	95202864	(TGGA)n	Simple_repeat	+	STR	chr13:95202789-95202864	STR_gastric
chr13	95249146	95249434	AluSq2	SINE	+	Alu	chr13:95249147-95249434	Alu_gastric
chr13	95954596	95954621	(TG)n	Simple_repeat	+	STR	chr13:95954597-95954621	STR_gastric
chr13	97885380	97885430	(TA)n	Simple_repeat	+	STR	chr13:97885381-97885430	STR_gastric
chr13	98087719	98087741	(A)n	Simple_repeat	+	STR	chr13:98087720-98087741	STR_gastric
chr13	99190476	99190771	AluSx1	SINE	-	Alu	chr13:99190477-99190771	Alu_gastric
chr13	99211136	99211443	AluSp	SINE	+	Alu	chr13:99211137-99211443	Alu_gastric
chr13	99740946	99740982	(TG)n	Simple_repeat	+	STR	chr13:99740947-99740982	STR_gastric
chr13	100155680	100155992	AluSx1	SINE	+	Alu	chr13:100155681-100155992	Alu_gastric
chr13	100159614	100159704	AluJo	SINE	-	Alu	chr13:100159615-100159704	Alu_gastric
chr13	103453595	103453897	AluSx	SINE	-	Alu	chr13:103453596-103453897	Alu_gastric
chr13	103500018	103500042	(TTTTG)n	Simple_repeat	+	STR	chr13:103500019-103500042	STR_gastric
chr13	103500228	103500468	AluJb	SINE	+	Alu	chr13:103500229-103500468	Alu_gastric
chr13	113808342	113808516	(CGGGG)n	Simple_repeat	+	STR	chr13:113808343-113808516	STR_gastric
chr13	115048509	115048794	AluJr	SINE	-	Alu	chr13:115048510-115048794	Alu_gastric
chr14	20800139	20800186	(TA)n	Simple_repeat	+	STR	chr14:20800140-20800186	STR_gastric
chr14	20800186	20800354	AluSp	SINE	-	Alu	chr14:20800187-20800354	Alu_gastric
chr14	20812695	20812992	AluSz	SINE	+	Alu	chr14:20812696-20812992	Alu_gastric
chr14	20921906	20922205	AluSx4	SINE	+	Alu	chr14:20921907-20922205	Alu_gastric
chr14	21724805	21725112	AluJb	SINE	-	Alu	chr14:21724806-21725112	Alu_gastric
chr14	21731326	21731364	(CAT)n	Simple_repeat	+	STR	chr14:21731327-21731364	STR_gastric
chr14	21734967	21735284	AluSx	SINE	+	Alu	chr14:21734968-21735284	Alu_gastric
chr14	21943589	21943760	AluSx3	SINE	-	Alu	chr14:21943590-21943760	Alu_gastric
chr14	21946099	21946396	AluSx	SINE	-	Alu	chr14:21946100-21946396	Alu_gastric
chr14	21980597	21980920	AluSx3	SINE	-	Alu	chr14:21980598-21980920	Alu_gastric
chr14	23054830	23055120	AluY	SINE	+	Alu	chr14:23054831-23055120	Alu_gastric
chr14	23056647	23056941	AluSz	SINE	-	Alu	chr14:23056648-23056941	Alu_gastric
chr14	23342732	23343035	AluSq2	SINE	-	Alu	chr14:23342733-23343035	Alu_gastric
chr14	23400283	23400590	AluSp	SINE	+	Alu	chr14:23400284-23400590	Alu_gastric
chr14	23563313	23563347	(CA)n	Simple_repeat	+	STR	chr14:23563314-23563347	STR_gastric
chr14	23565817	23566092	AluJb	SINE	-	Alu	chr14:23565818-23566092	Alu_gastric
chr14	23652346	23652367	(A)n	Simple_repeat	+	STR	chr14:23652347-23652367	STR_gastric
chr14	23768174	23768473	AluSz	SINE	-	Alu	chr14:23768175-23768473	Alu_gastric
chr14	24585546	24585729	FAM	SINE	-	Alu	chr14:24585547-24585729	Alu_gastric
chr14	24681300	24681598	AluSp	SINE	-	Alu	chr14:24681301-24681598	Alu_gastric
chr14	24681600	24681760	AluSx	SINE	-	Alu	chr14:24681601-24681760	Alu_gastric
chr14	24683997	24684283	AluJb	SINE	-	Alu	chr14:24683998-24684283	Alu_gastric
chr14	24700141	24700396	AluJb	SINE	-	Alu	chr14:24700142-24700396	Alu_gastric
chr14	24710553	24710834	AluSz	SINE	+	Alu	chr14:24710554-24710834	Alu_gastric
chr14	24913118	24913428	AluYa5	SINE	-	Alu	chr14:24913119-24913428	Alu_gastric
chr14	31027108	31027417	AluY	SINE	-	Alu	chr14:31027109-31027417	Alu_gastric
chr14	31089837	31090134	AluSx1	SINE	-	Alu	chr14:31089838-31090134	Alu_gastric
chr14	31925316	31925621	AluSx	SINE	+	Alu	chr14:31925317-31925621	Alu_gastric
chr14	32031798	32032113	AluY	SINE	-	Alu	chr14:32031799-32032113	Alu_gastric
chr14	35007303	35007611	AluSx	SINE	+	Alu	chr14:35007304-35007611	Alu_gastric
chr14	35007790	35007922	FLAM_C	SINE	-	Alu	chr14:35007791-35007922	Alu_gastric
chr14	35097274	35097383	AluJb	SINE	+	Alu	chr14:35097275-35097383	Alu_gastric
chr14	35516706	35516955	AluSx	SINE	+	Alu	chr14:35516707-35516955	Alu_gastric
chr14	35589872	35590163	AluJr	SINE	+	Alu	chr14:35589873-35590163	Alu_gastric
chr14	35766325	35766352	(T)n	Simple_repeat	+	STR	chr14:35766326-35766352	STR_gastric
chr14	36790324	36790454	AluSx3	SINE	-	Alu	chr14:36790325-36790454	Alu_gastric
chr14	39584418	39584537	AluJr	SINE	-	Alu	chr14:39584419-39584537	Alu_gastric
chr14	39584660	39584958	AluSq4	SINE	-	Alu	chr14:39584661-39584958	Alu_gastric
chr14	39738278	39738303	(T)n	Simple_repeat	+	STR	chr14:39738279-39738303	STR_gastric
chr14	45429927	45429947	(CAAAA)n	Simple_repeat	+	STR	chr14:45429928-45429947	STR_gastric
chr14	45602399	45602688	AluSc8	SINE	+	Alu	chr14:45602400-45602688	Alu_gastric
chr14	50051204	50051495	AluSx1	SINE	+	Alu	chr14:50051205-50051495	Alu_gastric
chr14	50051805	50052100	AluSg	SINE	+	Alu	chr14:50051806-50052100	Alu_gastric
chr14	50066636	50066671	(CTGGGG)n	Simple_repeat	+	STR	chr14:50066637-50066671	STR_gastric
chr14	50099159	50099464	AluSq	SINE	-	Alu	chr14:50099160-50099464	Alu_gastric
chr14	50102426	50102747	AluY	SINE	-	Alu	chr14:50102427-50102747	Alu_gastric
chr14	50102754	50103058	AluSx1	SINE	-	Alu	chr14:50102755-50103058	Alu_gastric
chr14	50153719	50153993	AluJo	SINE	+	Alu	chr14:50153720-50153993	Alu_gastric
chr14	50154008	50154060	(CA)n	Simple_repeat	+	STR	chr14:50154009-50154060	STR_gastric
chr14	50378223	50378246	(TA)n	Simple_repeat	+	STR	chr14:50378224-50378246	STR_gastric
chr14	50378246	50378295	(CA)n	Simple_repeat	+	STR	chr14:50378247-50378295	STR_gastric
chr14	50581863	50582168	AluSp	SINE	-	Alu	chr14:50581864-50582168	Alu_gastric
chr14	50777649	50777923	AluSx1	SINE	-	Alu	chr14:50777650-50777923	Alu_gastric
chr14	51705892	51706179	AluSx1	SINE	-	Alu	chr14:51705893-51706179	Alu_gastric
chr14	51708318	51708382	FRAM	SINE	+	Alu	chr14:51708319-51708382	Alu_gastric
chr14	51708387	51708410	(TAAA)n	Simple_repeat	+	STR	chr14:51708388-51708410	STR_gastric
chr14	51708566	51708855	AluSc8	SINE	+	Alu	chr14:51708567-51708855	Alu_gastric
chr14	52779974	52779995	(TTTTG)n	Simple_repeat	+	STR	chr14:52779975-52779995	STR_gastric
chr14	53017990	53018209	AluJb	SINE	+	Alu	chr14:53017991-53018209	Alu_gastric
chr14	53196065	53196161	AluJr	SINE	-	Alu	chr14:53196066-53196161	Alu_gastric
chr14	53198151	53198452	AluSc	SINE	-	Alu	chr14:53198152-53198452	Alu_gastric
chr14	54953831	54953967	AluSx	SINE	+	Alu	chr14:54953832-54953967	Alu_gastric
chr14	54953967	54954281	AluY	SINE	+	Alu	chr14:54953968-54954281	Alu_gastric
chr14	54954281	54954443	AluSx	SINE	+	Alu	chr14:54954282-54954443	Alu_gastric
chr14	54976136	54976165	(TCC)n	Simple_repeat	+	STR	chr14:54976137-54976165	STR_gastric
chr14	55367563	55367607	(CA)n	Simple_repeat	+	STR	chr14:55367564-55367607	STR_gastric
chr14	55517170	55517459	AluSc	SINE	+	Alu	chr14:55517171-55517459	Alu_gastric
chr14	55520890	55521160	AluSx1	SINE	-	Alu	chr14:55520891-55521160	Alu_gastric
chr14	55539799	55540102	AluSq2	SINE	-	Alu	chr14:55539800-55540102	Alu_gastric
chr14	58618872	58618899	(CGG)n	Simple_repeat	+	STR	chr14:58618873-58618899	STR_gastric
chr14	58707430	58707763	AluSg4	SINE	+	Alu	chr14:58707431-58707763	Alu_gastric
chr14	58713109	58713414	AluSc	SINE	-	Alu	chr14:58713110-58713414	Alu_gastric
chr14	58763187	58763267	AluSz6	SINE	+	Alu	chr14:58763188-58763267	Alu_gastric
chr14	59952345	59952633	AluSg	SINE	-	Alu	chr14:59952346-59952633	Alu_gastric
chr14	62168423	62168724	AluSx1	SINE	+	Alu	chr14:62168424-62168724	Alu_gastric
chr14	62229699	62230008	AluSx3	SINE	-	Alu	chr14:62229700-62230008	Alu_gastric
chr14	64107205	64107491	AluSg	SINE	-	Alu	chr14:64107206-64107491	Alu_gastric
chr14	64853586	64853896	AluSg7	SINE	+	Alu	chr14:64853587-64853896	Alu_gastric
chr14	65569443	65569475	(G)n	Simple_repeat	+	STR	chr14:65569444-65569475	STR_gastric
chr14	65672314	65672357	(TG)n	Simple_repeat	+	STR	chr14:65672315-65672357	STR_gastric
chr14	65674227	65674536	AluSc	SINE	-	Alu	chr14:65674228-65674536	Alu_gastric
chr14	65674573	65674882	AluSg	SINE	+	Alu	chr14:65674574-65674882	Alu_gastric
chr14	67877586	67877875	AluJb	SINE	+	Alu	chr14:67877587-67877875	Alu_gastric
chr14	68065430	68065726	AluSz	SINE	-	Alu	chr14:68065431-68065726	Alu_gastric
chr14	68142533	68142818	AluSx1	SINE	+	Alu	chr14:68142534-68142818	Alu_gastric
chr14	68161148	68161234	(TA)n	Simple_repeat	+	STR	chr14:68161149-68161234	STR_gastric
chr14	68285720	68285760	AluSx	SINE	-	Alu	chr14:68285721-68285760	Alu_gastric
chr14	68285796	68285912	AluJo	SINE	-	Alu	chr14:68285797-68285912	Alu_gastric
chr14	69617322	69617618	AluJr	SINE	+	Alu	chr14:69617323-69617618	Alu_gastric
chr14	69657663	69657788	FLAM_C	SINE	+	Alu	chr14:69657664-69657788	Alu_gastric
chr14	69866549	69866797	AluJb	SINE	+	Alu	chr14:69866550-69866797	Alu_gastric
chr14	70052737	70053051	AluSz	SINE	-	Alu	chr14:70052738-70053051	Alu_gastric
chr14	70093405	70093701	AluJr	SINE	-	Alu	chr14:70093406-70093701	Alu_gastric
chr14	70135769	70136078	AluSc	SINE	-	Alu	chr14:70135770-70136078	Alu_gastric
chr14	70142507	70142624	AluJr	SINE	-	Alu	chr14:70142508-70142624	Alu_gastric
chr14	70182003	70182272	AluSz6	SINE	+	Alu	chr14:70182004-70182272	Alu_gastric
chr14	70825095	70825217	FLAM_C	SINE	-	Alu	chr14:70825096-70825217	Alu_gastric
chr14	70882949	70882979	(TAAA)n	Simple_repeat	+	STR	chr14:70882950-70882979	STR_gastric
chr14	73394628	73394807	AluJo	SINE	-	Alu	chr14:73394629-73394807	Alu_gastric
chr14	73526732	73527042	AluSc	SINE	-	Alu	chr14:73526733-73527042	Alu_gastric
chr14	73602079	73602375	AluSx3	SINE	-	Alu	chr14:73602080-73602375	Alu_gastric
chr14	73604509	73604791	AluSz	SINE	+	Alu	chr14:73604510-73604791	Alu_gastric
chr14	73604899	73605226	AluY	SINE	-	Alu	chr14:73604900-73605226	Alu_gastric
chr14	74057693	74057965	AluJb	SINE	+	Alu	chr14:74057694-74057965	Alu_gastric
chr14	74355883	74356078	AluJb	SINE	-	Alu	chr14:74355884-74356078	Alu_gastric
chr14	74415797	74416087	AluSp	SINE	-	Alu	chr14:74415798-74416087	Alu_gastric
chr14	74416087	74416220	AluSx	SINE	-	Alu	chr14:74416088-74416220	Alu_gastric
chr14	74417706	74417998	AluJb	SINE	-	Alu	chr14:74417707-74417998	Alu_gastric
chr14	74418078	74418328	AluSq4	SINE	-	Alu	chr14:74418079-74418328	Alu_gastric
chr14	74767861	74768162	AluSz	SINE	-	Alu	chr14:74767862-74768162	Alu_gastric
chr14	74960203	74960253	(CCCCG)n	Simple_repeat	+	STR	chr14:74960204-74960253	STR_gastric
chr14	75178741	75178814	(A)n	Simple_repeat	+	STR	chr14:75178742-75178814	STR_gastric
chr14	75180875	75181007	AluSq10	SINE	+	Alu	chr14:75180876-75181007	Alu_gastric
chr14	75531174	75531467	AluSx1	SINE	+	Alu	chr14:75531175-75531467	Alu_gastric
chr14	75636648	75636944	AluYf4	SINE	+	Alu	chr14:75636649-75636944	Alu_gastric
chr14	75637984	75638282	AluSz	SINE	-	Alu	chr14:75637985-75638282	Alu_gastric
chr14	75641463	75641774	AluSc	SINE	+	Alu	chr14:75641464-75641774	Alu_gastric
chr14	75643970	75644010	(TTA)n	Simple_repeat	+	STR	chr14:75643971-75644010	STR_gastric
chr14	76128662	76128981	AluSp	SINE	-	Alu	chr14:76128663-76128981	Alu_gastric
chr14	78080725	78081032	AluY	SINE	+	Alu	chr14:78080726-78081032	Alu_gastric
chr14	78081050	78081341	AluSq2	SINE	+	Alu	chr14:78081051-78081341	Alu_gastric
chr14	78108899	78109226	AluJo	SINE	+	Alu	chr14:78108900-78109226	Alu_gastric
chr14	78226036	78226317	AluJr4	SINE	+	Alu	chr14:78226037-78226317	Alu_gastric
chr14	78228374	78228659	AluSx	SINE	+	Alu	chr14:78228375-78228659	Alu_gastric
chr14	89290235	89290265	(TTA)n	Simple_repeat	+	STR	chr14:89290236-89290265	STR_gastric
chr14	89742338	89742623	AluSq2	SINE	+	Alu	chr14:89742339-89742623	Alu_gastric
chr14	89742623	89742648	(CAA)n	Simple_repeat	+	STR	chr14:89742624-89742648	STR_gastric
chr14	89828769	89829168	(CCA)n	Simple_repeat	+	STR	chr14:89828770-89829168	STR_gastric
chr14	89830291	89830346	(TA)n	Simple_repeat	+	STR	chr14:89830292-89830346	STR_gastric
chr14	89881922	89881975	(A)n	Simple_repeat	+	STR	chr14:89881923-89881975	STR_gastric
chr14	89898065	89898357	AluSq2	SINE	-	Alu	chr14:89898066-89898357	Alu_gastric
chr14	90081460	90081482	(T)n	Simple_repeat	+	STR	chr14:90081461-90081482	STR_gastric
chr14	90723938	90724233	AluSx1	SINE	-	Alu	chr14:90723939-90724233	Alu_gastric
chr14	90796873	90797168	AluJo	SINE	+	Alu	chr14:90796874-90797168	Alu_gastric
chr14	91579081	91579363	AluY	SINE	+	Alu	chr14:91579082-91579363	Alu_gastric
chr14	91584432	91584719	AluSx1	SINE	-	Alu	chr14:91584433-91584719	Alu_gastric
chr14	91586756	91587054	AluSq2	SINE	-	Alu	chr14:91586757-91587054	Alu_gastric
chr14	91710556	91710601	(CA)n	Simple_repeat	+	STR	chr14:91710557-91710601	STR_gastric
chr14	91812966	91813260	AluSx	SINE	+	Alu	chr14:91812967-91813260	Alu_gastric
chr14	91814362	91814649	AluSz	SINE	-	Alu	chr14:91814363-91814649	Alu_gastric
chr14	91814673	91814845	AluJb	SINE	+	Alu	chr14:91814674-91814845	Alu_gastric
chr14	91828992	91829294	AluY	SINE	+	Alu	chr14:91828993-91829294	Alu_gastric
chr14	91832497	91832546	(CA)n	Simple_repeat	+	STR	chr14:91832498-91832546	STR_gastric
chr14	91847894	91848189	AluSz	SINE	+	Alu	chr14:91847895-91848189	Alu_gastric
chr14	91856134	91856449	AluY	SINE	+	Alu	chr14:91856135-91856449	Alu_gastric
chr14	91857586	91857610	(CAAAA)n	Simple_repeat	+	STR	chr14:91857587-91857610	STR_gastric
chr14	91871025	91871334	AluY	SINE	+	Alu	chr14:91871026-91871334	Alu_gastric
chr14	91875830	91876129	AluSz	SINE	-	Alu	chr14:91875831-91876129	Alu_gastric
chr14	91973677	91973936	(TA)n	Simple_repeat	+	STR	chr14:91973678-91973936	STR_gastric
chr14	92507525	92507679	AluSx3	SINE	-	Alu	chr14:92507526-92507679	Alu_gastric
chr14	92571485	92571780	AluJr	SINE	+	Alu	chr14:92571486-92571780	Alu_gastric
chr14	92586681	92586993	AluSp	SINE	-	Alu	chr14:92586682-92586993	Alu_gastric
chr14	92589477	92589747	AluSx3	SINE	-	Alu	chr14:92589478-92589747	Alu_gastric
chr14	93213100	93213401	AluY	SINE	+	Alu	chr14:93213101-93213401	Alu_gastric
chr14	93674161	93674182	(TTTA)n	Simple_repeat	+	STR	chr14:93674162-93674182	STR_gastric
chr14	93675145	93675458	AluSq2	SINE	-	Alu	chr14:93675146-93675458	Alu_gastric
chr14	96831278	96831334	AluJr	SINE	+	Alu	chr14:96831279-96831334	Alu_gastric
chr14	96856840	96857149	AluSx1	SINE	+	Alu	chr14:96856841-96857149	Alu_gastric
chr14	96857159	96857305	FLAM_C	SINE	+	Alu	chr14:96857160-96857305	Alu_gastric
chr14	100044444	100044470	(TG)n	Simple_repeat	+	STR	chr14:100044445-100044470	STR_gastric
chr14	100044513	100044533	(TG)n	Simple_repeat	+	STR	chr14:100044514-100044533	STR_gastric
chr14	100150455	100150630	(CGGGG)n	Simple_repeat	+	STR	chr14:100150456-100150630	STR_gastric
chr14	100624456	100624749	AluJo	SINE	+	Alu	chr14:100624457-100624749	Alu_gastric
chr14	100624749	100624856	AluSx1	SINE	+	Alu	chr14:100624750-100624856	Alu_gastric
chr14	100633652	100634354	(CA)n	Simple_repeat	+	STR	chr14:100633653-100634354	STR_gastric
chr14	100686934	100687112	AluJo	SINE	+	Alu	chr14:100686935-100687112	Alu_gastric
chr14	100708029	100708315	AluSx1	SINE	+	Alu	chr14:100708030-100708315	Alu_gastric
chr14	100708715	100709024	AluY	SINE	-	Alu	chr14:100708716-100709024	Alu_gastric
chr14	100843629	100843650	(TTG)n	Simple_repeat	+	STR	chr14:100843630-100843650	STR_gastric
chr14	100843650	100843946	AluSx	SINE	-	Alu	chr14:100843651-100843946	Alu_gastric
chr14	102300133	102300445	AluSx1	SINE	-	Alu	chr14:102300134-102300445	Alu_gastric
chr14	102413409	102413701	AluSx1	SINE	+	Alu	chr14:102413410-102413701	Alu_gastric
chr14	102782654	102782676	(A)n	Simple_repeat	+	STR	chr14:102782655-102782676	STR_gastric
chr14	103020612	103020928	AluSp	SINE	+	Alu	chr14:103020613-103020928	Alu_gastric
chr14	103854265	103854567	AluSx	SINE	-	Alu	chr14:103854266-103854567	Alu_gastric
chr14	103859143	103859318	AluSx1	SINE	-	Alu	chr14:103859144-103859318	Alu_gastric
chr14	103867280	103867322	(TG)n	Simple_repeat	+	STR	chr14:103867281-103867322	STR_gastric
chr14	103869663	103869710	(TG)n	Simple_repeat	+	STR	chr14:103869664-103869710	STR_gastric
chr14	103884121	103884417	AluSz	SINE	+	Alu	chr14:103884122-103884417	Alu_gastric
chr14	103894620	103894642	(CTTG)n	Simple_repeat	+	STR	chr14:103894621-103894642	STR_gastric
chr14	104027636	104027816	AluJr	SINE	-	Alu	chr14:104027637-104027816	Alu_gastric
chr14	104030213	104030500	AluSc	SINE	+	Alu	chr14:104030214-104030500	Alu_gastric
chr14	104386172	104386461	AluSc	SINE	-	Alu	chr14:104386173-104386461	Alu_gastric
chr14	104386466	104386767	AluSc8	SINE	-	Alu	chr14:104386467-104386767	Alu_gastric
chr14	104388277	104388563	AluSx1	SINE	-	Alu	chr14:104388278-104388563	Alu_gastric
chr14	105283713	105283995	AluSz6	SINE	-	Alu	chr14:105283714-105283995	Alu_gastric
chr14	105292982	105293065	(CGGGG)n	Simple_repeat	+	STR	chr14:105292983-105293065	STR_gastric
chr14	105488554	105488825	AluJr	SINE	-	Alu	chr14:105488555-105488825	Alu_gastric
chr14	105529714	105530013	AluSq2	SINE	-	Alu	chr14:105529715-105530013	Alu_gastric
chr14	105530170	105530474	AluSp	SINE	-	Alu	chr14:105530171-105530474	Alu_gastric
chr15	22891284	22891579	AluSx	SINE	-	Alu	chr15:22891285-22891579	Alu_gastric
chr15	23031261	23031556	AluSq4	SINE	+	Alu	chr15:23031262-23031556	Alu_gastric
chr15	23032468	23032777	AluSx1	SINE	+	Alu	chr15:23032469-23032777	Alu_gastric
chr15	23032848	23033129	AluJb	SINE	+	Alu	chr15:23032849-23033129	Alu_gastric
chr15	23034710	23035009	AluY	SINE	+	Alu	chr15:23034711-23035009	Alu_gastric
chr15	23035019	23035324	AluSg	SINE	+	Alu	chr15:23035020-23035324	Alu_gastric
chr15	25685209	25685340	AluJr4	SINE	-	Alu	chr15:25685210-25685340	Alu_gastric
chr15	30916342	30916649	AluSg7	SINE	+	Alu	chr15:30916343-30916649	Alu_gastric
chr15	31195137	31195445	AluY	SINE	+	Alu	chr15:31195138-31195445	Alu_gastric
chr15	32905735	32906039	AluSg7	SINE	+	Alu	chr15:32905736-32906039	Alu_gastric
chr15	34329675	34329794	(TATAA)n	Simple_repeat	+	STR	chr15:34329676-34329794	STR_gastric
chr15	34329681	34329768	(TTATA)n	Simple_repeat	+	STR	chr15:34329682-34329768	STR_gastric
chr15	34392264	34392558	AluJr4	SINE	+	Alu	chr15:34392265-34392558	Alu_gastric
chr15	34516131	34516245	AluJb	SINE	+	Alu	chr15:34516132-34516245	Alu_gastric
chr15	34516245	34516276	(CAAAA)n	Simple_repeat	+	STR	chr15:34516246-34516276	STR_gastric
chr15	34516276	34516469	AluJb	SINE	+	Alu	chr15:34516277-34516469	Alu_gastric
chr15	34518249	34518392	AluSq10	SINE	-	Alu	chr15:34518250-34518392	Alu_gastric
chr15	34609622	34609930	AluSx1	SINE	+	Alu	chr15:34609623-34609930	Alu_gastric
chr15	34633168	34633471	AluSz	SINE	+	Alu	chr15:34633169-34633471	Alu_gastric
chr15	34634456	34634794	AluJb	SINE	+	Alu	chr15:34634457-34634794	Alu_gastric
chr15	34634796	34635047	AluSq2	SINE	-	Alu	chr15:34634797-34635047	Alu_gastric
chr15	34656612	34656954	AluSp	SINE	-	Alu	chr15:34656613-34656954	Alu_gastric
chr15	34660581	34660701	AluJr	SINE	-	Alu	chr15:34660582-34660701	Alu_gastric
chr15	34660814	34660865	(TG)n	Simple_repeat	+	STR	chr15:34660815-34660865	STR_gastric
chr15	34660866	34661169	AluSg	SINE	-	Alu	chr15:34660867-34661169	Alu_gastric
chr15	34807481	34807533	(TC)n	Simple_repeat	+	STR	chr15:34807482-34807533	STR_gastric
chr15	35260456	35260758	AluY	SINE	-	Alu	chr15:35260457-35260758	Alu_gastric
chr15	35262240	35262265	(CAAAA)n	Simple_repeat	+	STR	chr15:35262241-35262265	STR_gastric
chr15	35262317	35262594	AluSp	SINE	-	Alu	chr15:35262318-35262594	Alu_gastric
chr15	35262637	35262939	AluSx	SINE	+	Alu	chr15:35262638-35262939	Alu_gastric
chr15	37391181	37391236	(CGG)n	Simple_repeat	+	STR	chr15:37391182-37391236	STR_gastric
chr15	37391445	37391483	(CACG)n	Simple_repeat	+	STR	chr15:37391446-37391483	STR_gastric
chr15	37394313	37394342	(GA)n	Simple_repeat	+	STR	chr15:37394314-37394342	STR_gastric
chr15	40402087	40402384	AluSz	SINE	+	Alu	chr15:40402088-40402384	Alu_gastric
chr15	40676292	40676585	AluY	SINE	+	Alu	chr15:40676293-40676585	Alu_gastric
chr15	40697056	40697358	AluSp	SINE	-	Alu	chr15:40697057-40697358	Alu_gastric
chr15	40698712	40698844	AluJo	SINE	+	Alu	chr15:40698713-40698844	Alu_gastric
chr15	40699053	40699363	AluSp	SINE	-	Alu	chr15:40699054-40699363	Alu_gastric
chr15	40855279	40855591	AluJb	SINE	+	Alu	chr15:40855280-40855591	Alu_gastric
chr15	40855876	40855907	(CA)n	Simple_repeat	+	STR	chr15:40855877-40855907	STR_gastric
chr15	40856007	40856318	AluY	SINE	-	Alu	chr15:40856008-40856318	Alu_gastric
chr15	40985040	40985363	AluSx1	SINE	+	Alu	chr15:40985041-40985363	Alu_gastric
chr15	40985457	40985750	AluSg7	SINE	-	Alu	chr15:40985458-40985750	Alu_gastric
chr15	40985782	40986068	AluJo	SINE	-	Alu	chr15:40985783-40986068	Alu_gastric
chr15	40988377	40988402	(TTTG)n	Simple_repeat	+	STR	chr15:40988378-40988402	STR_gastric
chr15	40988490	40988758	AluJb	SINE	+	Alu	chr15:40988491-40988758	Alu_gastric
chr15	41048180	41048296	AluJb	SINE	+	Alu	chr15:41048181-41048296	Alu_gastric
chr15	41048307	41048553	AluSx	SINE	+	Alu	chr15:41048308-41048553	Alu_gastric
chr15	41246783	41246808	(TTG)n	Simple_repeat	+	STR	chr15:41246784-41246808	STR_gastric
chr15	41406185	41406484	AluSg	SINE	+	Alu	chr15:41406186-41406484	Alu_gastric
chr15	41406624	41406923	AluSx1	SINE	+	Alu	chr15:41406625-41406923	Alu_gastric
chr15	41623590	41623785	AluJr	SINE	+	Alu	chr15:41623591-41623785	Alu_gastric
chr15	41625836	41626134	AluSx	SINE	+	Alu	chr15:41625837-41626134	Alu_gastric
chr15	41626300	41626613	AluSg	SINE	-	Alu	chr15:41626301-41626613	Alu_gastric
chr15	41693170	41693465	AluSx	SINE	-	Alu	chr15:41693171-41693465	Alu_gastric
chr15	41693465	41693629	AluSx1	SINE	-	Alu	chr15:41693466-41693629	Alu_gastric
chr15	41693632	41693923	AluSz	SINE	-	Alu	chr15:41693633-41693923	Alu_gastric
chr15	41695487	41695769	AluSg	SINE	-	Alu	chr15:41695488-41695769	Alu_gastric
chr15	41710733	41711012	AluSp	SINE	+	Alu	chr15:41710734-41711012	Alu_gastric
chr15	41711043	41711142	AluYc	SINE	-	Alu	chr15:41711044-41711142	Alu_gastric
chr15	41720937	41721234	AluSz	SINE	-	Alu	chr15:41720938-41721234	Alu_gastric
chr15	41721234	41721398	AluJb	SINE	-	Alu	chr15:41721235-41721398	Alu_gastric
chr15	42781951	42782263	AluSx	SINE	+	Alu	chr15:42781952-42782263	Alu_gastric
chr15	42782263	42782443	AluSq	SINE	+	Alu	chr15:42782264-42782443	Alu_gastric
chr15	42784087	42784122	(TTAG)n	Simple_repeat	+	STR	chr15:42784088-42784122	STR_gastric
chr15	42784122	42784408	AluSz	SINE	-	Alu	chr15:42784123-42784408	Alu_gastric
chr15	42788632	42788939	AluSx	SINE	+	Alu	chr15:42788633-42788939	Alu_gastric
chr15	42789226	42789402	AluSx	SINE	-	Alu	chr15:42789227-42789402	Alu_gastric
chr15	42789402	42789705	AluSx1	SINE	-	Alu	chr15:42789403-42789705	Alu_gastric
chr15	42789705	42789838	AluSx	SINE	-	Alu	chr15:42789706-42789838	Alu_gastric
chr15	42841963	42841987	(A)n	Simple_repeat	+	STR	chr15:42841964-42841987	STR_gastric
chr15	42842312	42842500	AluJr	SINE	+	Alu	chr15:42842313-42842500	Alu_gastric
chr15	43030083	43030219	AluJb	SINE	-	Alu	chr15:43030084-43030219	Alu_gastric
chr15	43396937	43397246	AluSq	SINE	+	Alu	chr15:43396938-43397246	Alu_gastric
chr15	43479469	43479767	AluSx1	SINE	-	Alu	chr15:43479470-43479767	Alu_gastric
chr15	44037640	44037665	(A)n	Simple_repeat	+	STR	chr15:44037641-44037665	STR_gastric
chr15	44040393	44040687	AluSp	SINE	+	Alu	chr15:44040394-44040687	Alu_gastric
chr15	44040971	44041268	AluSx1	SINE	-	Alu	chr15:44040972-44041268	Alu_gastric
chr15	44043048	44043346	AluSg	SINE	+	Alu	chr15:44043049-44043346	Alu_gastric
chr15	44116044	44116125	FLAM_C	SINE	+	Alu	chr15:44116045-44116125	Alu_gastric
chr15	44116340	44116454	(TA)n	Simple_repeat	+	STR	chr15:44116341-44116454	STR_gastric
chr15	44582980	44583012	(TTG)n	Simple_repeat	+	STR	chr15:44582981-44583012	STR_gastric
chr15	44718503	44718795	AluSg	SINE	+	Alu	chr15:44718504-44718795	Alu_gastric
chr15	44827285	44827562	AluJo	SINE	-	Alu	chr15:44827286-44827562	Alu_gastric
chr15	45006670	45006965	AluSz	SINE	+	Alu	chr15:45006671-45006965	Alu_gastric
chr15	45314217	45314513	AluSq2	SINE	-	Alu	chr15:45314218-45314513	Alu_gastric
chr15	45696722	45697032	AluSx3	SINE	+	Alu	chr15:45696723-45697032	Alu_gastric
chr15	45815817	45815940	AluJr4	SINE	+	Alu	chr15:45815818-45815940	Alu_gastric
chr15	45926090	45926383	AluSz6	SINE	+	Alu	chr15:45926091-45926383	Alu_gastric
chr15	45926396	45926423	(TA)n	Simple_repeat	+	STR	chr15:45926397-45926423	STR_gastric
chr15	50718037	50718337	AluSq2	SINE	+	Alu	chr15:50718038-50718337	Alu_gastric
chr15	50977377	50977675	AluSx	SINE	+	Alu	chr15:50977378-50977675	Alu_gastric
chr15	51175415	51175733	AluY	SINE	-	Alu	chr15:51175416-51175733	Alu_gastric
chr15	51201781	51201867	AluSx	SINE	-	Alu	chr15:51201782-51201867	Alu_gastric
chr15	51201887	51202181	AluY	SINE	-	Alu	chr15:51201888-51202181	Alu_gastric
chr15	51202195	51202479	AluSz	SINE	-	Alu	chr15:51202196-51202479	Alu_gastric
chr15	52264738	52265038	AluY	SINE	+	Alu	chr15:52264739-52265038	Alu_gastric
chr15	55515422	55515735	AluSg4	SINE	+	Alu	chr15:55515423-55515735	Alu_gastric
chr15	55579663	55579960	AluSp	SINE	+	Alu	chr15:55579664-55579960	Alu_gastric
chr15	55609509	55609810	AluSg	SINE	-	Alu	chr15:55609510-55609810	Alu_gastric
chr15	55610290	55610594	AluY	SINE	-	Alu	chr15:55610291-55610594	Alu_gastric
chr15	55699136	55699440	AluSq4	SINE	+	Alu	chr15:55699137-55699440	Alu_gastric
chr15	55701320	55701615	AluSq	SINE	+	Alu	chr15:55701321-55701615	Alu_gastric
chr15	56756777	56756808	(CCA)n	Simple_repeat	+	STR	chr15:56756778-56756808	STR_gastric
chr15	57212685	57212707	(TG)n	Simple_repeat	+	STR	chr15:57212686-57212707	STR_gastric
chr15	59024625	59024924	AluSx	SINE	+	Alu	chr15:59024626-59024924	Alu_gastric
chr15	59065352	59065499	FLAM_A	SINE	+	Alu	chr15:59065353-59065499	Alu_gastric
chr15	59278715	59279013	AluSx1	SINE	-	Alu	chr15:59278716-59279013	Alu_gastric
chr15	59731295	59731339	(TG)n	Simple_repeat	+	STR	chr15:59731296-59731339	STR_gastric
chr15	59905617	59905733	AluJb	SINE	+	Alu	chr15:59905618-59905733	Alu_gastric
chr15	59905733	59905792	(TAAA)n	Simple_repeat	+	STR	chr15:59905734-59905792	STR_gastric
chr15	59905792	59905942	AluJb	SINE	+	Alu	chr15:59905793-59905942	Alu_gastric
chr15	59950077	59950377	AluSq2	SINE	+	Alu	chr15:59950078-59950377	Alu_gastric
chr15	60702290	60702601	AluSx1	SINE	-	Alu	chr15:60702291-60702601	Alu_gastric
chr15	62350969	62351140	AluJo	SINE	+	Alu	chr15:62350970-62351140	Alu_gastric
chr15	62681591	62681875	AluJr	SINE	-	Alu	chr15:62681592-62681875	Alu_gastric
chr15	63447206	63447512	AluSc8	SINE	+	Alu	chr15:63447207-63447512	Alu_gastric
chr15	63450766	63451088	AluSx1	SINE	-	Alu	chr15:63450767-63451088	Alu_gastric
chr15	63894498	63894809	AluY	SINE	+	Alu	chr15:63894499-63894809	Alu_gastric
chr15	64386719	64387023	AluSq10	SINE	+	Alu	chr15:64386720-64387023	Alu_gastric
chr15	64452835	64453148	AluSq2	SINE	-	Alu	chr15:64452836-64453148	Alu_gastric
chr15	64453150	64453460	AluSq	SINE	-	Alu	chr15:64453151-64453460	Alu_gastric
chr15	64453476	64453642	AluJb	SINE	-	Alu	chr15:64453477-64453642	Alu_gastric
chr15	64453642	64453939	AluSq2	SINE	+	Alu	chr15:64453643-64453939	Alu_gastric
chr15	64453939	64454067	AluJb	SINE	-	Alu	chr15:64453940-64454067	Alu_gastric
chr15	64672637	64672924	AluJb	SINE	+	Alu	chr15:64672638-64672924	Alu_gastric
chr15	64674308	64674643	AluJb	SINE	+	Alu	chr15:64674309-64674643	Alu_gastric
chr15	64864414	64864626	AluJb	SINE	+	Alu	chr15:64864415-64864626	Alu_gastric
chr15	64864810	64865125	AluSp	SINE	+	Alu	chr15:64864811-64865125	Alu_gastric
chr15	64911285	64911498	AluJb	SINE	-	Alu	chr15:64911286-64911498	Alu_gastric
chr15	64913549	64913854	AluJr	SINE	-	Alu	chr15:64913550-64913854	Alu_gastric
chr15	64913986	64914224	AluSx1	SINE	-	Alu	chr15:64913987-64914224	Alu_gastric
chr15	64924973	64925282	AluJo	SINE	-	Alu	chr15:64924974-64925282	Alu_gastric
chr15	64986400	64986692	AluSz	SINE	+	Alu	chr15:64986401-64986692	Alu_gastric
chr15	65116763	65116974	AluSx1	SINE	+	Alu	chr15:65116764-65116974	Alu_gastric
chr15	65116976	65117025	FLAM_A	SINE	+	Alu	chr15:65116977-65117025	Alu_gastric
chr15	65117025	65117106	(TA)n	Simple_repeat	+	STR	chr15:65117026-65117106	STR_gastric
chr15	65117139	65117197	(TA)n	Simple_repeat	+	STR	chr15:65117140-65117197	STR_gastric
chr15	65117197	65117231	(CA)n	Simple_repeat	+	STR	chr15:65117198-65117231	STR_gastric
chr15	65423804	65424107	AluSp	SINE	+	Alu	chr15:65423805-65424107	Alu_gastric
chr15	65424364	65424482	(TA)n	Simple_repeat	+	STR	chr15:65424365-65424482	STR_gastric
chr15	65475518	65475828	AluY	SINE	+	Alu	chr15:65475519-65475828	Alu_gastric
chr15	65478596	65478894	AluSg	SINE	+	Alu	chr15:65478597-65478894	Alu_gastric
chr15	66788862	66789046	AluJb	SINE	-	Alu	chr15:66788863-66789046	Alu_gastric
chr15	66798724	66799022	AluSz6	SINE	+	Alu	chr15:66798725-66799022	Alu_gastric
chr15	67545477	67545794	AluJb	SINE	+	Alu	chr15:67545478-67545794	Alu_gastric
chr15	67545810	67546115	AluJo	SINE	+	Alu	chr15:67545811-67546115	Alu_gastric
chr15	69088721	69088853	AluSx	SINE	-	Alu	chr15:69088722-69088853	Alu_gastric
chr15	72411808	72412088	AluY	SINE	+	Alu	chr15:72411809-72412088	Alu_gastric
chr15	72667403	72667426	(TTTTG)n	Simple_repeat	+	STR	chr15:72667404-72667426	STR_gastric
chr15	72979662	72979964	AluSz	SINE	+	Alu	chr15:72979663-72979964	Alu_gastric
chr15	73074597	73074889	AluJo	SINE	+	Alu	chr15:73074598-73074889	Alu_gastric
chr15	73919294	73919586	AluSx1	SINE	+	Alu	chr15:73919295-73919586	Alu_gastric
chr15	74298449	74298761	AluSx	SINE	+	Alu	chr15:74298450-74298761	Alu_gastric
chr15	74304817	74304950	AluSx	SINE	-	Alu	chr15:74304818-74304950	Alu_gastric
chr15	74306683	74306862	AluSx1	SINE	-	Alu	chr15:74306684-74306862	Alu_gastric
chr15	74306862	74307123	AluSg4	SINE	+	Alu	chr15:74306863-74307123	Alu_gastric
chr15	74752024	74752301	AluSx	SINE	+	Alu	chr15:74752025-74752301	Alu_gastric
chr15	74752301	74752576	AluSx1	SINE	+	Alu	chr15:74752302-74752576	Alu_gastric
chr15	74754845	74755125	AluSx1	SINE	-	Alu	chr15:74754846-74755125	Alu_gastric
chr15	74832009	74832299	AluSx	SINE	+	Alu	chr15:74832010-74832299	Alu_gastric
chr15	74832362	74832631	AluJb	SINE	-	Alu	chr15:74832363-74832631	Alu_gastric
chr15	75148603	75148915	AluSx1	SINE	-	Alu	chr15:75148604-75148915	Alu_gastric
chr15	75152469	75152608	AluSx	SINE	+	Alu	chr15:75152470-75152608	Alu_gastric
chr15	75157439	75157751	AluSx	SINE	+	Alu	chr15:75157440-75157751	Alu_gastric
chr15	75158386	75158414	(GAAAA)n	Simple_repeat	+	STR	chr15:75158387-75158414	STR_gastric
chr15	75164103	75164429	AluSx	SINE	+	Alu	chr15:75164104-75164429	Alu_gastric
chr15	75164471	75164769	AluSx	SINE	+	Alu	chr15:75164472-75164769	Alu_gastric
chr15	75166383	75166652	AluJo	SINE	-	Alu	chr15:75166384-75166652	Alu_gastric
chr15	75193515	75193616	AluJb	SINE	+	Alu	chr15:75193516-75193616	Alu_gastric
chr15	75227941	75227972	(TAAA)n	Simple_repeat	+	STR	chr15:75227942-75227972	STR_gastric
chr15	75228747	75228881	FLAM_C	SINE	+	Alu	chr15:75228748-75228881	Alu_gastric
chr15	75231125	75231419	AluSp	SINE	+	Alu	chr15:75231126-75231419	Alu_gastric
chr15	75287880	75287902	(CG)n	Simple_repeat	+	STR	chr15:75287881-75287902	STR_gastric
chr15	75315646	75315669	(A)n	Simple_repeat	+	STR	chr15:75315647-75315669	STR_gastric
chr15	75316695	75316986	AluJb	SINE	-	Alu	chr15:75316696-75316986	Alu_gastric
chr15	75317010	75317175	AluJr	SINE	-	Alu	chr15:75317011-75317175	Alu_gastric
chr15	75628907	75628936	(TCCA)n	Simple_repeat	+	STR	chr15:75628908-75628936	STR_gastric
chr15	75629451	75629585	AluJr	SINE	+	Alu	chr15:75629452-75629585	Alu_gastric
chr15	75629651	75629947	AluSq2	SINE	+	Alu	chr15:75629652-75629947	Alu_gastric
chr15	75638629	75638920	AluSz	SINE	+	Alu	chr15:75638630-75638920	Alu_gastric
chr15	75914097	75914411	AluSg	SINE	+	Alu	chr15:75914098-75914411	Alu_gastric
chr15	75916717	75917022	AluY	SINE	+	Alu	chr15:75916718-75917022	Alu_gastric
chr15	75931118	75931416	AluSg	SINE	+	Alu	chr15:75931119-75931416	Alu_gastric
chr15	76030019	76030058	(CGGGGG)n	Simple_repeat	+	STR	chr15:76030020-76030058	STR_gastric
chr15	76031810	76032100	AluJr4	SINE	-	Alu	chr15:76031811-76032100	Alu_gastric
chr15	76602290	76602620	AluSz	SINE	+	Alu	chr15:76602291-76602620	Alu_gastric
chr15	77351417	77351723	AluY	SINE	-	Alu	chr15:77351418-77351723	Alu_gastric
chr15	77702417	77702763	AluSp	SINE	-	Alu	chr15:77702418-77702763	Alu_gastric
chr15	78338269	78338572	AluSq2	SINE	-	Alu	chr15:78338270-78338572	Alu_gastric
chr15	78592654	78592972	AluSz	SINE	+	Alu	chr15:78592655-78592972	Alu_gastric
chr15	78831861	78832029	AluJo	SINE	-	Alu	chr15:78831862-78832029	Alu_gastric
chr15	79164174	79164469	AluSg	SINE	+	Alu	chr15:79164175-79164469	Alu_gastric
chr15	80150080	80150377	AluSg	SINE	+	Alu	chr15:80150081-80150377	Alu_gastric
chr15	83420614	83420833	AluSx	SINE	-	Alu	chr15:83420615-83420833	Alu_gastric
chr15	83655673	83655968	AluSc8	SINE	-	Alu	chr15:83655674-83655968	Alu_gastric
chr15	85143350	85143472	AluJo	SINE	+	Alu	chr15:85143351-85143472	Alu_gastric
chr15	85143499	85143546	(TA)n	Simple_repeat	+	STR	chr15:85143500-85143546	STR_gastric
chr15	85144944	85145074	AluJr	SINE	-	Alu	chr15:85144945-85145074	Alu_gastric
chr15	85145180	85145480	AluSp	SINE	-	Alu	chr15:85145181-85145480	Alu_gastric
chr15	85196162	85196414	AluJb	SINE	-	Alu	chr15:85196163-85196414	Alu_gastric
chr15	85196431	85196700	AluSx	SINE	-	Alu	chr15:85196432-85196700	Alu_gastric
chr15	85260924	85261225	AluSx1	SINE	+	Alu	chr15:85260925-85261225	Alu_gastric
chr15	86100705	86101001	AluJo	SINE	-	Alu	chr15:86100706-86101001	Alu_gastric
chr15	89011958	89012264	AluSx1	SINE	+	Alu	chr15:89011959-89012264	Alu_gastric
chr15	89185157	89185459	AluSx1	SINE	-	Alu	chr15:89185158-89185459	Alu_gastric
chr15	89788387	89788727	AluSc	SINE	-	Alu	chr15:89788388-89788727	Alu_gastric
chr15	90120040	90120138	(TA)n	Simple_repeat	+	STR	chr15:90120041-90120138	STR_gastric
chr15	90234668	90234975	AluSx1	SINE	+	Alu	chr15:90234669-90234975	Alu_gastric
chr15	90435915	90436195	AluYk4	SINE	-	Alu	chr15:90435916-90436195	Alu_gastric
chr15	90438192	90438220	(TA)n	Simple_repeat	+	STR	chr15:90438193-90438220	STR_gastric
chr15	90896205	90896498	AluSq2	SINE	-	Alu	chr15:90896206-90896498	Alu_gastric
chr15	90965940	90966226	AluJo	SINE	-	Alu	chr15:90965941-90966226	Alu_gastric
chr15	91109501	91109807	AluSz	SINE	+	Alu	chr15:91109502-91109807	Alu_gastric
chr15	91204740	91204772	(GA)n	Simple_repeat	+	STR	chr15:91204741-91204772	STR_gastric
chr15	91204833	91205131	AluSx1	SINE	-	Alu	chr15:91204834-91205131	Alu_gastric
chr15	91447811	91448124	AluSx1	SINE	-	Alu	chr15:91447812-91448124	Alu_gastric
chr15	91566512	91566822	AluSz	SINE	-	Alu	chr15:91566513-91566822	Alu_gastric
chr15	101139988	101140290	AluSx	SINE	+	Alu	chr15:101139989-101140290	Alu_gastric
chr15	101140756	101140776	(A)n	Simple_repeat	+	STR	chr15:101140757-101140776	STR_gastric
chr15	101751246	101751542	AluSx1	SINE	+	Alu	chr15:101751247-101751542	Alu_gastric
chr15	101816123	101816148	(A)n	Simple_repeat	+	STR	chr15:101816124-101816148	STR_gastric
chr15	101816151	101816423	AluSx1	SINE	-	Alu	chr15:101816152-101816423	Alu_gastric
chr15	101816447	101816663	AluJr	SINE	-	Alu	chr15:101816448-101816663	Alu_gastric
chr16	87797	88078	AluSg	SINE	-	Alu	chr16:87798-88078	Alu_gastric
chr16	89824	89866	(TTA)n	Simple_repeat	+	STR	chr16:89825-89866	STR_gastric
chr16	89866	90164	AluSx	SINE	-	Alu	chr16:89867-90164	Alu_gastric
chr16	101738	102040	AluY	SINE	+	Alu	chr16:101739-102040	Alu_gastric
chr16	102164	102476	AluSx1	SINE	+	Alu	chr16:102165-102476	Alu_gastric
chr16	102487	102795	AluY	SINE	+	Alu	chr16:102488-102795	Alu_gastric
chr16	104354	104547	AluJr	SINE	-	Alu	chr16:104355-104547	Alu_gastric
chr16	104712	104979	AluSc	SINE	-	Alu	chr16:104713-104979	Alu_gastric
chr16	189232	189539	AluSx3	SINE	+	Alu	chr16:189233-189539	Alu_gastric
chr16	189651	189947	AluSc5	SINE	+	Alu	chr16:189652-189947	Alu_gastric
chr16	280188	280347	AluSx	SINE	-	Alu	chr16:280189-280347	Alu_gastric
chr16	283784	284070	AluSp	SINE	-	Alu	chr16:283785-284070	Alu_gastric
chr16	285870	286002	AluSx	SINE	+	Alu	chr16:285871-286002	Alu_gastric
chr16	286041	286254	AluSx1	SINE	-	Alu	chr16:286042-286254	Alu_gastric
chr16	641580	641894	AluSc	SINE	-	Alu	chr16:641581-641894	Alu_gastric
chr16	687141	687313	(CGGGG)n	Simple_repeat	+	STR	chr16:687142-687313	STR_gastric
chr16	740599	740619	(TTTA)n	Simple_repeat	+	STR	chr16:740600-740619	STR_gastric
chr16	740620	740908	AluSx1	SINE	-	Alu	chr16:740621-740908	Alu_gastric
chr16	856582	856869	AluSg	SINE	+	Alu	chr16:856583-856869	Alu_gastric
chr16	1462967	1463274	AluJr	SINE	+	Alu	chr16:1462968-1463274	Alu_gastric
chr16	1463287	1463588	AluSp	SINE	+	Alu	chr16:1463288-1463588	Alu_gastric
chr16	1469314	1469611	AluY	SINE	-	Alu	chr16:1469315-1469611	Alu_gastric
chr16	1594485	1594629	AluSx	SINE	-	Alu	chr16:1594486-1594629	Alu_gastric
chr16	1834096	1834390	AluJr	SINE	-	Alu	chr16:1834097-1834390	Alu_gastric
chr16	2013336	2013599	AluSx3	SINE	+	Alu	chr16:2013337-2013599	Alu_gastric
chr16	2016264	2016572	AluSx1	SINE	-	Alu	chr16:2016265-2016572	Alu_gastric
chr16	2023160	2023464	AluYc3	SINE	+	Alu	chr16:2023161-2023464	Alu_gastric
chr16	2072108	2072284	AluSx1	SINE	-	Alu	chr16:2072109-2072284	Alu_gastric
chr16	2099082	2099380	AluSx	SINE	-	Alu	chr16:2099083-2099380	Alu_gastric
chr16	2178713	2178869	AluSx3	SINE	-	Alu	chr16:2178714-2178869	Alu_gastric
chr16	2179163	2179427	AluJr	SINE	-	Alu	chr16:2179164-2179427	Alu_gastric
chr16	2179542	2179841	AluJb	SINE	-	Alu	chr16:2179543-2179841	Alu_gastric
chr16	2204373	2204643	AluSq2	SINE	+	Alu	chr16:2204374-2204643	Alu_gastric
chr16	2274931	2275227	AluSx	SINE	+	Alu	chr16:2274932-2275227	Alu_gastric
chr16	2722206	2722404	AluSx	SINE	+	Alu	chr16:2722207-2722404	Alu_gastric
chr16	2724296	2724582	AluSg	SINE	-	Alu	chr16:2724297-2724582	Alu_gastric
chr16	2731316	2731610	AluSg7	SINE	-	Alu	chr16:2731317-2731610	Alu_gastric
chr16	2731743	2732039	AluSc	SINE	-	Alu	chr16:2731744-2732039	Alu_gastric
chr16	2734364	2734488	AluSx	SINE	+	Alu	chr16:2734365-2734488	Alu_gastric
chr16	2734488	2734792	AluYk4	SINE	+	Alu	chr16:2734489-2734792	Alu_gastric
chr16	2734792	2734953	AluSx	SINE	+	Alu	chr16:2734793-2734953	Alu_gastric
chr16	2934441	2934573	AluY	SINE	+	Alu	chr16:2934442-2934573	Alu_gastric
chr16	2934594	2934897	AluSp	SINE	+	Alu	chr16:2934595-2934897	Alu_gastric
chr16	2955587	2955779	(CGGGG)n	Simple_repeat	+	STR	chr16:2955588-2955779	STR_gastric
chr16	2955641	2955769	(GGCTG)n	Simple_repeat	+	STR	chr16:2955642-2955769	STR_gastric
chr16	2961092	2961392	AluSx1	SINE	-	Alu	chr16:2961093-2961392	Alu_gastric
chr16	3074638	3074935	AluSx	SINE	-	Alu	chr16:3074639-3074935	Alu_gastric
chr16	3074938	3075242	AluSp	SINE	-	Alu	chr16:3074939-3075242	Alu_gastric
chr16	3175259	3175381	AluSz	SINE	-	Alu	chr16:3175260-3175381	Alu_gastric
chr16	3178597	3178637	(TA)n	Simple_repeat	+	STR	chr16:3178598-3178637	STR_gastric
chr16	3183436	3183731	AluSx	SINE	+	Alu	chr16:3183437-3183731	Alu_gastric
chr16	3183731	3183780	(TA)n	Simple_repeat	+	STR	chr16:3183732-3183780	STR_gastric
chr16	3201543	3201827	AluSg	SINE	+	Alu	chr16:3201544-3201827	Alu_gastric
chr16	3201830	3201894	(TAAAA)n	Simple_repeat	+	STR	chr16:3201831-3201894	STR_gastric
chr16	3202162	3202229	AluJo	SINE	-	Alu	chr16:3202163-3202229	Alu_gastric
chr16	3331919	3332232	AluSq	SINE	+	Alu	chr16:3331920-3332232	Alu_gastric
chr16	3356431	3356727	AluSg	SINE	+	Alu	chr16:3356432-3356727	Alu_gastric
chr16	3449606	3449902	AluJo	SINE	-	Alu	chr16:3449607-3449902	Alu_gastric
chr16	3452448	3452757	AluYk4	SINE	-	Alu	chr16:3452449-3452757	Alu_gastric
chr16	3492393	3492693	AluY	SINE	+	Alu	chr16:3492394-3492693	Alu_gastric
chr16	3492693	3492867	AluJb	SINE	+	Alu	chr16:3492694-3492867	Alu_gastric
chr16	3511835	3512105	AluJo	SINE	+	Alu	chr16:3511836-3512105	Alu_gastric
chr16	3552160	3552465	AluSx3	SINE	+	Alu	chr16:3552161-3552465	Alu_gastric
chr16	3626644	3626970	AluSx	SINE	-	Alu	chr16:3626645-3626970	Alu_gastric
chr16	4400108	4400291	AluSz6	SINE	-	Alu	chr16:4400109-4400291	Alu_gastric
chr16	4400311	4400409	(TA)n	Simple_repeat	+	STR	chr16:4400312-4400409	STR_gastric
chr16	4463528	4463838	AluSx1	SINE	-	Alu	chr16:4463529-4463838	Alu_gastric
chr16	4463904	4464213	AluSx1	SINE	+	Alu	chr16:4463905-4464213	Alu_gastric
chr16	4467328	4467630	AluSx1	SINE	-	Alu	chr16:4467329-4467630	Alu_gastric
chr16	4523645	4523938	AluSx	SINE	+	Alu	chr16:4523646-4523938	Alu_gastric
chr16	4527638	4527939	AluSx	SINE	+	Alu	chr16:4527639-4527939	Alu_gastric
chr16	4554355	4554660	AluSp	SINE	-	Alu	chr16:4554356-4554660	Alu_gastric
chr16	4554683	4554975	AluSq2	SINE	-	Alu	chr16:4554684-4554975	Alu_gastric
chr16	4783154	4783228	AluYc	SINE	+	Alu	chr16:4783155-4783228	Alu_gastric
chr16	4783283	4783595	AluSx	SINE	-	Alu	chr16:4783284-4783595	Alu_gastric
chr16	4785677	4785968	AluJr	SINE	+	Alu	chr16:4785678-4785968	Alu_gastric
chr16	4817857	4817984	AluJo	SINE	-	Alu	chr16:4817858-4817984	Alu_gastric
chr16	4898819	4899130	AluSx	SINE	+	Alu	chr16:4898820-4899130	Alu_gastric
chr16	5082378	5082692	AluSz	SINE	+	Alu	chr16:5082379-5082692	Alu_gastric
chr16	8714925	8715187	AluJr	SINE	+	Alu	chr16:8714926-8715187	Alu_gastric
chr16	8715191	8715216	(CAAA)n	Simple_repeat	+	STR	chr16:8715192-8715216	STR_gastric
chr16	9055067	9055361	AluSp	SINE	+	Alu	chr16:9055068-9055361	Alu_gastric
chr16	10479152	10479459	AluSq2	SINE	+	Alu	chr16:10479153-10479459	Alu_gastric
chr16	10961170	10961241	(TG)n	Simple_repeat	+	STR	chr16:10961171-10961241	STR_gastric
chr16	11438352	11438642	AluJb	SINE	+	Alu	chr16:11438353-11438642	Alu_gastric
chr16	11440108	11440417	AluSz6	SINE	-	Alu	chr16:11440109-11440417	Alu_gastric
chr16	12005921	12006230	AluSx1	SINE	+	Alu	chr16:12005922-12006230	Alu_gastric
chr16	12068998	12069303	AluYa5	SINE	-	Alu	chr16:12068999-12069303	Alu_gastric
chr16	12069445	12069750	AluSx	SINE	-	Alu	chr16:12069446-12069750	Alu_gastric
chr16	12072643	12072819	AluSx	SINE	+	Alu	chr16:12072644-12072819	Alu_gastric
chr16	14166345	14166534	AluJr	SINE	+	Alu	chr16:14166346-14166534	Alu_gastric
chr16	15067967	15068078	AluJr	SINE	+	Alu	chr16:15067968-15068078	Alu_gastric
chr16	15186867	15187160	AluSx1	SINE	-	Alu	chr16:15186868-15187160	Alu_gastric
chr16	15188684	15188994	AluSx	SINE	-	Alu	chr16:15188685-15188994	Alu_gastric
chr16	15745288	15745595	AluSc8	SINE	-	Alu	chr16:15745289-15745595	Alu_gastric
chr16	15745754	15746053	AluSg	SINE	-	Alu	chr16:15745755-15746053	Alu_gastric
chr16	16093191	16093501	AluSp	SINE	+	Alu	chr16:16093192-16093501	Alu_gastric
chr16	17469338	17469361	(CA)n	Simple_repeat	+	STR	chr16:17469339-17469361	STR_gastric
chr16	17470401	17470710	AluSq2	SINE	+	Alu	chr16:17470402-17470710	Alu_gastric
chr16	17470751	17471034	AluSz	SINE	+	Alu	chr16:17470752-17471034	Alu_gastric
chr16	18797447	18797689	AluSx	SINE	+	Alu	chr16:18797448-18797689	Alu_gastric
chr16	18797817	18798117	AluJo	SINE	+	Alu	chr16:18797818-18798117	Alu_gastric
chr16	18802170	18802472	AluSx1	SINE	-	Alu	chr16:18802171-18802472	Alu_gastric
chr16	18813913	18814214	AluSx1	SINE	-	Alu	chr16:18813914-18814214	Alu_gastric
chr16	18934120	18934409	AluJb	SINE	+	Alu	chr16:18934121-18934409	Alu_gastric
chr16	18934684	18934973	AluSx	SINE	+	Alu	chr16:18934685-18934973	Alu_gastric
chr16	18937309	18937332	(CCG)n	Simple_repeat	+	STR	chr16:18937310-18937332	STR_gastric
chr16	18937462	18937537	(GGA)n	Simple_repeat	+	STR	chr16:18937463-18937537	STR_gastric
chr16	18938390	18938697	AluSq2	SINE	+	Alu	chr16:18938391-18938697	Alu_gastric
chr16	18938783	18939084	AluY	SINE	+	Alu	chr16:18938784-18939084	Alu_gastric
chr16	19131924	19131948	(TA)n	Simple_repeat	+	STR	chr16:19131925-19131948	STR_gastric
chr16	19529203	19529508	AluJb	SINE	-	Alu	chr16:19529204-19529508	Alu_gastric
chr16	19531026	19531064	AluSz6	SINE	+	Alu	chr16:19531027-19531064	Alu_gastric
chr16	19531064	19531355	AluSz6	SINE	+	Alu	chr16:19531065-19531355	Alu_gastric
chr16	19730725	19730924	AluSx3	SINE	+	Alu	chr16:19730726-19730924	Alu_gastric
chr16	19730992	19731294	AluSx1	SINE	-	Alu	chr16:19730993-19731294	Alu_gastric
chr16	20750860	20751167	AluSx1	SINE	+	Alu	chr16:20750861-20751167	Alu_gastric
chr16	20751432	20751731	AluJb	SINE	+	Alu	chr16:20751433-20751731	Alu_gastric
chr16	20753697	20753979	AluSc	SINE	+	Alu	chr16:20753698-20753979	Alu_gastric
chr16	20816465	20816756	AluSp	SINE	+	Alu	chr16:20816466-20816756	Alu_gastric
chr16	20818941	20819072	FLAM_C	SINE	+	Alu	chr16:20818942-20819072	Alu_gastric
chr16	21311833	21311867	(A)n	Simple_repeat	+	STR	chr16:21311834-21311867	STR_gastric
chr16	21513144	21513176	(CCG)n	Simple_repeat	+	STR	chr16:21513145-21513176	STR_gastric
chr16	21514209	21514522	AluSq	SINE	+	Alu	chr16:21514210-21514522	Alu_gastric
chr16	21515305	21515457	AluJo	SINE	+	Alu	chr16:21515306-21515457	Alu_gastric
chr16	21515504	21515787	AluSz	SINE	+	Alu	chr16:21515505-21515787	Alu_gastric
chr16	21515800	21515912	AluJo	SINE	+	Alu	chr16:21515801-21515912	Alu_gastric
chr16	21515921	21516089	AluSq2	SINE	-	Alu	chr16:21515922-21516089	Alu_gastric
chr16	21517465	21517600	AluSx	SINE	+	Alu	chr16:21517466-21517600	Alu_gastric
chr16	21518123	21518230	AluSq2	SINE	-	Alu	chr16:21518124-21518230	Alu_gastric
chr16	21518603	21518634	(CAGCC)n	Simple_repeat	+	STR	chr16:21518604-21518634	STR_gastric
chr16	21521956	21522211	AluSg	SINE	+	Alu	chr16:21521957-21522211	Alu_gastric
chr16	21527677	21527984	AluSq2	SINE	+	Alu	chr16:21527678-21527984	Alu_gastric
chr16	21528092	21528141	AluSx	SINE	+	Alu	chr16:21528093-21528141	Alu_gastric
chr16	21528141	21528285	AluSx	SINE	+	Alu	chr16:21528142-21528285	Alu_gastric
chr16	21529206	21529499	AluSx	SINE	-	Alu	chr16:21529207-21529499	Alu_gastric
chr16	21530108	21530417	AluY	SINE	+	Alu	chr16:21530109-21530417	Alu_gastric
chr16	21830478	21830774	AluSx1	SINE	-	Alu	chr16:21830479-21830774	Alu_gastric
chr16	21832299	21832629	AluSx	SINE	-	Alu	chr16:21832300-21832629	Alu_gastric
chr16	21966082	21966396	AluSx1	SINE	+	Alu	chr16:21966083-21966396	Alu_gastric
chr16	22020999	22021330	AluSx3	SINE	+	Alu	chr16:22021000-22021330	Alu_gastric
chr16	22447367	22447685	AluSx1	SINE	+	Alu	chr16:22447368-22447685	Alu_gastric
chr16	23462752	23463066	AluJr	SINE	+	Alu	chr16:23462753-23463066	Alu_gastric
chr16	23464712	23464804	AluJr	SINE	+	Alu	chr16:23464713-23464804	Alu_gastric
chr16	23464825	23464873	FRAM	SINE	-	Alu	chr16:23464826-23464873	Alu_gastric
chr16	23464873	23464984	AluJr	SINE	-	Alu	chr16:23464874-23464984	Alu_gastric
chr16	23464991	23465303	AluSx	SINE	-	Alu	chr16:23464992-23465303	Alu_gastric
chr16	23605972	23606108	AluJb	SINE	-	Alu	chr16:23605973-23606108	Alu_gastric
chr16	23606291	23606606	AluSg4	SINE	+	Alu	chr16:23606292-23606606	Alu_gastric
chr16	23651206	23651499	AluSz	SINE	-	Alu	chr16:23651207-23651499	Alu_gastric
chr16	23653798	23654107	AluJb	SINE	-	Alu	chr16:23653799-23654107	Alu_gastric
chr16	24553777	24554066	AluSz6	SINE	-	Alu	chr16:24553778-24554066	Alu_gastric
chr16	24739488	24739804	AluSx	SINE	+	Alu	chr16:24739489-24739804	Alu_gastric
chr16	25044171	25044456	AluSq2	SINE	+	Alu	chr16:25044172-25044456	Alu_gastric
chr16	25044456	25044485	(CAA)n	Simple_repeat	+	STR	chr16:25044457-25044485	STR_gastric
chr16	25124185	25124481	AluSg	SINE	+	Alu	chr16:25124186-25124481	Alu_gastric
chr16	27279055	27279361	AluSq	SINE	-	Alu	chr16:27279056-27279361	Alu_gastric
chr16	27558095	27558362	AluSq4	SINE	-	Alu	chr16:27558096-27558362	Alu_gastric
[truncated: 83,500 more rows]

## Sheet: Table S6
Table S6: tumor-origin tissues based on the tumor-specific cfRE with Alu and STR regions.
Patient ID	FR Score	FD Score	FL Score	STR Score (FE)	FC Score	Cancer Type	Prediction
P001	0.00697482	0.712866	0.204478	1.75662	0.203476	Lung_Cancer	Lung_Cancer
P011	0.00646326	0.766431	0.230501	1.78519	0.207387	Colorectal_Cancer	Colorectal_Cancer
P012	0.00632078	0.698387	0.17886	1.7394	0.205416	Colorectal_Cancer	Colorectal_Cancer
P013	0.00659689	0.703921	0.162649	1.75702	0.204374	Colorectal_Cancer	Colorectal_Cancer
P014	0.00751616	0.824578	0.230274	1.71652	0.20685	Colorectal_Cancer	Colorectal_Cancer
P015	0.00665978	0.773544	0.218577	1.7203	0.20496	Colorectal_Cancer	Colorectal_Cancer
P016	0.00678546	0.682673	0.197588	1.64605	0.207359	Colorectal_Cancer	Gastric_Cancer
P017	0.00622167	0.623051	0.156087	1.70201	0.208259	Lung_Cancer	Colorectal_Cancer
P018	0.00686408	0.774751	0.271277	1.78278	0.206438	Lung_Cancer	Lung_Cancer
P019	0.00588763	0.638426	0.159193	1.71036	0.206842	Lung_Cancer	Colorectal_Cancer
P020	0.00726066	0.763076	0.176456	1.71259	0.209083	Lung_Cancer	Lung_Cancer
P021	0.00674562	0.72941	0.212001	1.79665	0.207376	Lung_Cancer	Lung_Cancer
P022	0.00647908	0.730722	0.176551	1.77457	0.20678	Lung_Cancer	Lung_Cancer
P043	0.00688781	0.752934	0.162185	1.76918	0.206606	Colorectal_Cancer	Colorectal_Cancer
P044	0.00684806	0.737547	0.156596	1.72587	0.205953	Colorectal_Cancer	Colorectal_Cancer
P045	0.00685248	0.760071	0.198707	1.73977	0.207163	Colorectal_Cancer	Lung_Cancer
P046	0.00660715	0.734448	0.156166	1.72474	0.2053	Colorectal_Cancer	Colorectal_Cancer
P047	0.00645082	0.738647	0.160924	1.69937	0.207892	Pancreatic_Cancer	Pancreatic_Cancer
P048	0.00696745	0.735309	0.172132	1.76233	0.206186	Pancreatic_Cancer	Lung_Cancer
P049	0.00666891	0.649877	0.103738	1.58107	0.20332	Pancreatic_Cancer	Pancreatic_Cancer
P050	0.00635336	0.712958	0.184555	1.75814	0.205213	Pancreatic_Cancer	Colorectal_Cancer
P051	0.00590033	0.626183	0.157081	1.3422	0.212942	Gastric_Cancer	Gastric_Cancer
P052	0.00624639	0.617006	0.143308	1.36577	0.2145	Gastric_Cancer	Gastric_Cancer
P053	0.00682404	0.658984	0.163176	1.29002	0.21534	Gastric_Cancer	Gastric_Cancer
P054	0.00621029	0.639133	0.174291	1.36519	0.214646	Gastric_Cancer	Gastric_Cancer
P055	0.00726206	0.813321	0.163735	1.65308	0.214866	Colorectal_Cancer	Colorectal_Cancer
P057	0.00696335	0.70016	0.130787	1.40872	0.213684	Colorectal_Cancer	Colorectal_Cancer
P058	0.00621915	0.718467	0.161942	1.62906	0.213709	Colorectal_Cancer	Colorectal_Cancer
P059	0.00665266	0.789207	0.189694	1.55288	0.215387	Colorectal_Cancer	Colorectal_Cancer
P060	0.00718473	0.735441	0.169776	1.54808	0.215179	Colorectal_Cancer	Liver_Cancer
P062	0.00771196	0.866552	0.224704	1.6836	0.213265	Liver_Cancer	Colorectal_Cancer
P063	0.00656784	0.730319	0.182805	1.57689	0.214381	Pancreatic_Cancer	Pancreatic_Cancer
P065	0.00627016	0.718494	0.16988	1.59015	0.215473	Gastric_Cancer	Gastric_Cancer
P066	0.00478898	0.510855	0.139605	1.56923	0.213451	Gastric_Cancer	Gastric_Cancer
P067	0.00785062	0.74291	0.263635	1.38045	0.211038	Gastric_Cancer	Colorectal_Cancer
P068	0.00680245	0.804019	0.179104	1.60992	0.213511	Gastric_Cancer	Gastric_Cancer
P069	0.00841907	0.813717	0.186956	1.6296	0.216523	Gastric_Cancer	Colorectal_Cancer
P070	0.00720114	0.818605	0.176197	1.64959	0.213811	Gastric_Cancer	Colorectal_Cancer
P071	0.0064939	0.690268	0.179489	1.6572	0.213917	Colorectal_Cancer	Colorectal_Cancer
P072	0.00723547	0.843231	0.240281	1.72533	0.212367	Colorectal_Cancer	Colorectal_Cancer
P075	0.00631876	0.706002	0.142692	1.6851	0.21176	Pancreatic_Cancer	Pancreatic_Cancer
P079	0.00649371	0.761283	0.149588	1.68014	0.208806	Liver_Cancer	Pancreatic_Cancer
P081	0.00630219	0.796139	0.183114	1.71441	0.212424	Liver_Cancer	Colorectal_Cancer
P082	0.00676308	0.761742	0.212827	1.73341	0.211758	Liver_Cancer	Liver_Cancer
P083	0.00684763	0.778972	0.216758	1.72138	0.213948	Liver_Cancer	Liver_Cancer
P085	0.00597434	0.747895	0.166141	1.73448	0.213414	Liver_Cancer	Liver_Cancer
P086	0.00709317	0.769631	0.166617	1.67406	0.214035	Liver_Cancer	Liver_Cancer
P111	0.00472448	0.444524	0.0905771	1.51014	0.20845	Colorectal_Cancer	Colorectal_Cancer
P112	0.00761877	0.812903	0.180185	1.4895	0.208261	Colorectal_Cancer	Gastric_Cancer
P113	0.00618991	0.649161	0.129007	1.54571	0.206413	Colorectal_Cancer	Colorectal_Cancer
P114	0.00656674	0.77834	0.211556	1.58043	0.206643	Colorectal_Cancer	Colorectal_Cancer
P115	0.00618171	0.614628	0.198722	1.65969	0.208264	Colorectal_Cancer	Colorectal_Cancer
P116	0.00609651	0.673256	0.170739	1.6142	0.206583	Colorectal_Cancer	Colorectal_Cancer
P117	0.00593219	0.591887	0.215342	1.59257	0.209823	Colorectal_Cancer	Colorectal_Cancer
P118	0.00641751	0.610163	0.118619	1.40074	0.210182	Colorectal_Cancer	Colorectal_Cancer
P119	0.00646253	0.711027	0.178237	1.56549	0.211583	Colorectal_Cancer	Colorectal_Cancer
P129	0.00698277	0.803051	0.215073	1.54214	0.211264	Colorectal_Cancer	Colorectal_Cancer
P130	0.00649135	0.669666	0.20438	1.59089	0.211778	Colorectal_Cancer	Colorectal_Cancer
P131	0.00676533	0.787314	0.193674	1.57446	0.209342	Colorectal_Cancer	Colorectal_Cancer
P132	0.00672527	0.787794	0.154603	1.63389	0.210945	Colorectal_Cancer	Colorectal_Cancer
P133	0.00623745	0.717586	0.160232	1.57938	0.211091	Colorectal_Cancer	Colorectal_Cancer
P134	0.0065958	0.70397	0.14285	1.42764	0.20803	Colorectal_Cancer	Colorectal_Cancer
P135	0.00784094	0.825074	0.214034	1.33525	0.210821	Colorectal_Cancer	Colorectal_Cancer
P138	0.00670167	0.786575	0.201633	1.57021	0.211539	Colorectal_Cancer	Colorectal_Cancer
P139	0.00661615	0.797904	0.232208	1.64889	0.208707	Gastric_Cancer	Colorectal_Cancer
P140	0.00618549	0.669829	0.186215	1.49155	0.209783	Gastric_Cancer	Gastric_Cancer
P141	0.00610078	0.680602	0.169403	1.52996	0.210421	Gastric_Cancer	Colorectal_Cancer
P142	0.0064778	0.695026	0.184799	1.55874	0.212503	Gastric_Cancer	Gastric_Cancer
P143	0.00589545	0.628616	0.137012	1.502	0.211672	Gastric_Cancer	Gastric_Cancer
P144	0.0060825	0.684946	0.168211	1.55384	0.210195	Gastric_Cancer	Colorectal_Cancer
P145	0.00693907	0.808121	0.209686	1.51897	0.211582	Gastric_Cancer	Gastric_Cancer
P146	0.00682362	0.761291	0.194862	1.21323	0.212697	Gastric_Cancer	Gastric_Cancer
P148	0.00554334	0.598004	0.161822	1.64452	0.204426	Gastric_Cancer	Gastric_Cancer
P151	0.00607954	0.662182	0.160966	1.61321	0.207533	Gastric_Cancer	Colorectal_Cancer
P158	0.00718797	0.751173	0.336937	1.63466	0.207782	Gastric_Cancer	Colorectal_Cancer
P160	0.00766221	0.711822	0.148819	1.61771	0.208447	Gastric_Cancer	Colorectal_Cancer
P002	0.00767123	0.809304	0.273921	1.83514	0.200867	Colorectal_Cancer	Colorectal_Cancer
P023	0.00694716	0.70888	0.160233	1.68234	0.208897	Lung_Cancer	Colorectal_Cancer
P024	0.00661291	0.716195	0.188276	1.72187	0.207746	Lung_Cancer	Lung_Cancer
P025	0.00652535	0.632791	0.175729	1.57766	0.206984	Lung_Cancer	Lung_Cancer
P026	0.00691515	0.7314	0.180654	1.77893	0.205067	Lung_Cancer	Lung_Cancer
P056	0.0068056	0.819617	0.219877	1.6611	0.215369	Colorectal_Cancer	Colorectal_Cancer
P061	0.00527103	0.600659	0.118781	1.5936	0.215749	Liver_Cancer	Liver_Cancer
P064	0.00684918	0.717488	0.163919	1.55492	0.214649	Liver_Cancer	Liver_Cancer
P073	0.00676445	0.768182	0.172214	1.67569	0.213273	Colorectal_Cancer	Liver_Cancer
P074	0.00720357	0.821353	0.322403	1.69433	0.211825	Colorectal_Cancer	Colorectal_Cancer
P076	0.00685403	0.542919	0.105119	0.977494	0.213218	Pancreatic_Cancer	Pancreatic_Cancer
P077	0.00673362	0.793832	0.154451	1.6887	0.212348	Pancreatic_Cancer	Gastric_Cancer
P078	0.00770921	0.821231	0.196727	1.37913	0.214498	Pancreatic_Cancer	Colorectal_Cancer
P080	0.00645757	0.715299	0.268005	1.69619	0.212717	Liver_Cancer	Colorectal_Cancer
P084	0.00791483	0.796927	0.173269	0.603006	0.214979	Liver_Cancer	Liver_Cancer
P120	0.00650882	0.737458	0.15242	1.58562	0.210803	Colorectal_Cancer	Colorectal_Cancer
P121	0.00590421	0.598124	0.176779	1.64138	0.207725	Colorectal_Cancer	Colorectal_Cancer
P122	0.00516348	0.483985	0.181134	1.57778	0.207494	Colorectal_Cancer	Colorectal_Cancer
P123	0.00588101	0.677257	0.153511	1.60813	0.207243	Colorectal_Cancer	Colorectal_Cancer
P124	0.00645531	0.642512	0.202167	1.62591	0.210273	Colorectal_Cancer	Colorectal_Cancer
P125	0.00675291	0.788177	0.207752	1.62822	0.209259	Colorectal_Cancer	Colorectal_Cancer
P126	0.00648894	0.723399	0.191963	1.6234	0.208646	Colorectal_Cancer	Colorectal_Cancer
P127	0.0060663	0.642417	0.176557	1.60003	0.208078	Colorectal_Cancer	Colorectal_Cancer
P128	0.0069478	0.75174	0.209456	1.64272	0.20808	Colorectal_Cancer	Colorectal_Cancer
P136	0.00617657	0.668534	0.136559	1.58621	0.210182	Colorectal_Cancer	Colorectal_Cancer
P137	0.00473008	0.488342	0.0950002	1.49465	0.211094	Colorectal_Cancer	Colorectal_Cancer
P147	0.00670054	0.763416	0.158439	1.65169	0.203957	Gastric_Cancer	Gastric_Cancer
P149	0.00697893	0.783519	0.202909	1.6847	0.206575	Gastric_Cancer	Gastric_Cancer
P150	0.00619969	0.565316	0.0994547	1.25626	0.207739	Gastric_Cancer	Colorectal_Cancer
P152	0.00676385	0.755724	0.205701	1.68941	0.205633	Gastric_Cancer	Gastric_Cancer
P153	0.00687426	0.801546	0.206496	1.60757	0.207233	Gastric_Cancer	Gastric_Cancer
P154	0.00662939	0.769078	0.265991	1.58776	0.20712	Gastric_Cancer	Colorectal_Cancer
P155	0.00675057	0.732688	0.193285	1.62029	0.206748	Gastric_Cancer	Gastric_Cancer
P156	0.00699609	0.797683	0.199425	1.70219	0.206854	Gastric_Cancer	Gastric_Cancer
P157	0.00620573	0.635866	0.177311	1.56921	0.209295	Gastric_Cancer	Colorectal_Cancer

## Sheet: Table S7
Table S7: Heatmap data of tumor-specific regions for 5 different features in Alu and STR.
Patient ID	STR score (FE)	Alu_colon_FR	Alu_colon_FD	Alu_colon_FC	Alu_colon_FL	Alu_gastric_FR	Alu_gastric_FD	Alu_gastric_FC	Alu_gastric_FL	Alu_liver_FR	Alu_liver_FD	Alu_liver_FC	Alu_liver_FL	Alu_lung_FR	Alu_lung_FD	Alu_lung_FC	Alu_lung_FL	Alu_pancreatic_FR	Alu_pancreatic_FD	Alu_pancreatic_FC	Alu_pancreatic_FL	STR_colon_FR	STR_colon_FD	STR_colon_FC	STR_colon_FL	STR_gastric_FR	STR_gastric_FD	STR_gastric_FC	STR_gastric_FL	STR_liver_FR	STR_liver_FD	STR_liver_FC	STR_liver_FL	STR_lung_FR	STR_lung_FD	STR_lung_FC	STR_lung_FL	STR_pancreatic_FR	STR_pancreatic_FD	STR_pancreatic_FC	STR_pancreatic_FL
P001	1.75662	5.21432e-07	0.666667	NA	0.432432	0.00069864	0.77049	NA	0.243338	0.00351588	0.777604	NA	0.198058	0.00216214	0.800206	NA	0.180737	0.00288236	0.778727	NA	0.205507	1.94799e-06	0.320755	NA	0.229814	0.000126373	0.639776	NA	0.237953	0.000694419	0.600106	NA	0.210084	0.00028237	0.75655	NA	0.184866	0.000646457	0.709903	NA	0.199226
P002	1.83514	4.44834e-07	1	NA	0.441176	0.000768792	0.856776	NA	0.319595	0.00383376	0.869018	NA	0.269222	0.00237678	0.896558	NA	0.246596	0.00315841	0.869321	NA	0.275278	3.52236e-06	0.754717	NA	0.255663	0.000137753	0.715406	NA	0.316845	0.000782518	0.709362	NA	0.28016	0.000318311	0.86054	NA	0.249216	0.000702902	0.800273	NA	0.266699
P011	1.78519	2.62605e-07	0.666667	NA	0.166667	0.000635467	0.825805	NA	0.275316	0.00307209	0.831585	NA	0.230956	0.00217072	0.890862	NA	0.211158	0.00276438	0.850088	NA	0.235193	1.71819e-06	0.358491	NA	0.27933	0.000115321	0.666667	NA	0.263461	0.000590966	0.622234	NA	0.235262	0.000291979	0.844015	NA	0.204202	0.000625908	0.783566	NA	0.225914
P012	1.7394	2.91986e-07	0.666667	NA	0.285714	0.000622377	0.767108	NA	0.214065	0.00322616	0.776998	NA	0.174974	0.00201927	0.807902	NA	0.156204	0.00264844	0.776808	NA	0.18063	1.31394e-06	0.245283	NA	0.132867	0.000109925	0.618487	NA	0.209549	0.000592083	0.558298	NA	0.183989	0.000259487	0.754534	NA	0.159797	0.000585943	0.707017	NA	0.174989
P013	1.75702	5.95034e-07	1	NA	0.222222	0.000664259	0.77644	NA	0.195056	0.00334328	0.779549	NA	0.158699	0.0020744	0.80566	NA	0.142218	0.00276227	0.783168	NA	0.164272	1.68464e-06	0.339623	NA	0.165775	0.000116766	0.62409	NA	0.190045	0.000625814	0.570213	NA	0.168704	0.000266599	0.746473	NA	0.146565	0.000612916	0.707473	NA	0.154464
P014	1.71652	4.36381e-07	0.666667	NA	0.526316	0.000749846	0.857181	NA	0.255787	0.00378668	0.876957	NA	0.226554	0.00232145	0.900194	NA	0.211642	0.00307622	0.872295	NA	0.230835	2.70105e-06	0.603774	NA	0.225256	0.000141049	0.747899	NA	0.252556	0.000788225	0.738936	NA	0.235454	0.000307957	0.867392	NA	0.216555	0.000692424	0.816677	NA	0.222613
P015	1.7203	2.38232e-07	1	NA	0.36	0.000655985	0.832296	NA	0.252689	0.00339551	0.855467	NA	0.215843	0.00222917	0.902436	NA	0.201152	0.00275286	0.853024	NA	0.224423	1.77973e-06	0.433962	NA	0.203791	0.000121036	0.679552	NA	0.235976	0.000641354	0.627766	NA	0.219562	0.000287595	0.845224	NA	0.196333	0.000619626	0.787515	NA	0.214926
P016	1.64605	2.57796e-07	0.666667	NA	0.181818	0.000683161	0.740871	NA	0.229128	0.00345561	0.760131	NA	0.193495	0.00209424	0.78845	NA	0.177027	0.00279924	0.753472	NA	0.197913	1.80458e-06	0.358491	NA	0.246575	0.000119518	0.6	NA	0.231382	0.000656013	0.55234	NA	0.198392	0.000274811	0.735187	NA	0.1849	0.00062586	0.68545	NA	0.194229
P017	1.70201	4.73696e-07	1	NA	0.307692	0.00063518	0.704355	NA	0.19017	0.00314524	0.689602	NA	0.15059	0.00197554	0.720882	NA	0.136295	0.00260476	0.696112	NA	0.158365	2.22916e-06	0.415094	NA	0.142857	0.000106154	0.547339	NA	0.190273	0.000582126	0.502447	NA	0.161382	0.000247882	0.648529	NA	0.13624	0.000564906	0.62014	NA	0.151196
P018	1.78278	3.06359e-07	1	NA	0.172414	0.000668972	0.822018	NA	0.311969	0.00344171	0.846985	NA	0.266666	0.00221374	0.888498	NA	0.249494	0.00284176	0.846099	NA	0.27179	2.06342e-06	0.433962	NA	0.258242	0.000121706	0.682353	NA	0.307931	0.000666125	0.644255	NA	0.279324	0.000291312	0.832326	NA	0.248407	0.000643238	0.781744	NA	0.264897
P019	1.71036	2.38077e-07	0.666667	NA	0.12	0.000566785	0.689613	NA	0.192042	0.00299735	0.713771	NA	0.155041	0.00192061	0.748031	NA	0.139179	0.00247078	0.711242	NA	0.159173	1.41996e-06	0.283019	NA	0.151724	0.000100656	0.560224	NA	0.196362	0.000551845	0.509894	NA	0.164726	0.000241172	0.67231	NA	0.139986	0.000548895	0.648998	NA	0.154149
P020	1.71259	3.62637e-07	0.666667	NA	0.130435	0.000721438	0.8231	NA	0.204279	0.00368936	0.833881	NA	0.171506	0.00224099	0.860259	NA	0.158497	0.00297392	0.832474	NA	0.178853	2.30135e-06	0.471698	NA	0.161972	0.000127641	0.672829	NA	0.200827	0.000722184	0.64234	NA	0.182144	0.000297557	0.818218	NA	0.161382	0.000658827	0.750304	NA	0.169208
P021	1.79665	3.21411e-07	0.666667	NA	0.37037	0.000672401	0.79267	NA	0.247763	0.00338953	0.807353	NA	0.208038	0.00216505	0.842989	NA	0.192352	0.00282035	0.805789	NA	0.213855	2.1717e-06	0.490566	NA	0.196172	0.000117393	0.648739	NA	0.240385	0.000634726	0.592979	NA	0.217232	0.000281852	0.794841	NA	0.189631	0.000621453	0.7339	NA	0.206184
P022	1.77457	2.50143e-07	0.666667	NA	0.307692	0.000636297	0.788612	NA	0.215815	0.00322066	0.799445	NA	0.174469	0.00211744	0.833899	NA	0.155368	0.00271541	0.803643	NA	0.178771	1.8025e-06	0.415094	NA	0.195122	0.000113219	0.658263	NA	0.212592	0.000610179	0.606702	NA	0.182972	0.000276827	0.788392	NA	0.154238	0.000605986	0.730407	NA	0.170185
P023	1.68234	4.44271e-07	1	NA	0.302326	0.000717776	0.786854	NA	0.197805	0.00348435	0.770717	NA	0.155237	0.00215472	0.793964	NA	0.138425	0.00289235	0.774775	NA	0.162242	2.43556e-06	0.45283	NA	0.149813	0.000123047	0.634734	NA	0.19216	0.000684757	0.60383	NA	0.167923	0.000275488	0.725111	NA	0.138189	0.000630135	0.696689	NA	0.151564
P024	1.72187	1.74342e-07	0.333333	NA	0.166667	0.000661356	0.788477	NA	0.233005	0.00334494	0.785862	NA	0.182919	0.00209535	0.813356	NA	0.164429	0.00275106	0.786405	NA	0.191193	1.61889e-06	0.320755	NA	0.153846	0.000116403	0.629132	NA	0.232832	0.000639654	0.594681	NA	0.19273	0.000272431	0.760177	NA	0.167794	0.000614043	0.71613	NA	0.180744
P025	1.57766	5.27028e-07	0.666667	NA	0.243902	0.00065586	0.697728	NA	0.21074	0.00330924	0.703504	NA	0.170516	0.00205917	0.739547	NA	0.156052	0.00272375	0.709135	NA	0.177952	1.91177e-06	0.433962	NA	0.217105	0.000112536	0.551261	NA	0.200529	0.000620973	0.514681	NA	0.181103	0.000259938	0.663442	NA	0.160722	0.000582893	0.619836	NA	0.169885
P026	1.77893	2.98122e-07	0.666667	NA	0.15625	0.000681442	0.780498	NA	0.214446	0.0035063	0.798712	NA	0.174241	0.00220439	0.829899	NA	0.158824	0.00285494	0.798374	NA	0.181802	2.22383e-06	0.509434	NA	0.20524	0.000120457	0.635294	NA	0.209938	0.000674167	0.621277	NA	0.186553	0.000277423	0.762596	NA	0.165493	0.000625089	0.721598	NA	0.177238
P043	1.76918	3.25628e-07	0.666667	NA	0.210526	0.00068248	0.799838	NA	0.190215	0.0034784	0.808724	NA	0.157384	0.00213438	0.835656	NA	0.145273	0.00284069	0.811171	NA	0.163708	2.69705e-06	0.641509	NA	0.154545	0.000128503	0.69972	NA	0.185076	0.000700347	0.656064	NA	0.167843	0.000280011	0.778315	NA	0.144494	0.000640481	0.750759	NA	0.156667
P044	1.72587	4.23056e-07	1	NA	0.176471	0.000690203	0.797268	NA	0.187716	0.0034578	0.798967	NA	0.153024	0.00212092	0.8239	NA	0.138592	0.00283616	0.800294	NA	0.158369	2.26335e-06	0.415094	NA	0.146429	0.000125577	0.678992	NA	0.183546	0.000681572	0.627872	NA	0.160641	0.000281974	0.787183	NA	0.140645	0.000629945	0.7298	NA	0.150158
P045	1.73977	4.94554e-07	1	NA	0.211538	0.000665301	0.809846	NA	0.23319	0.00346945	0.824347	NA	0.192685	0.00214405	0.847897	NA	0.17836	0.00281717	0.823366	NA	0.201289	2.54342e-06	0.54717	NA	0.195572	0.000121307	0.673389	NA	0.225845	0.000682202	0.651809	NA	0.204491	0.00028261	0.796856	NA	0.181678	0.000637967	0.752278	NA	0.193798
P046	1.72474	3.45368e-07	1	NA	0.282051	0.000656012	0.789289	NA	0.18908	0.00333664	0.797532	NA	0.153062	0.0020715	0.816689	NA	0.136085	0.00273906	0.79668	NA	0.158199	1.88571e-06	0.433962	NA	0.147059	0.000119449	0.659384	NA	0.189831	0.000656115	0.625532	NA	0.162231	0.000275617	0.791616	NA	0.139406	0.000621807	0.737697	NA	0.148388
P047	1.69937	3.34035e-07	0.666667	NA	0.25	0.000635449	0.793346	NA	0.195418	0.00318762	0.800466	NA	0.159661	0.00204808	0.834626	NA	0.145857	0.00267625	0.804961	NA	0.163168	1.56328e-06	0.396226	NA	0.147059	0.000121135	0.677871	NA	0.181238	0.000639537	0.615426	NA	0.164657	0.000283502	0.807336	NA	0.142719	0.000619108	0.744077	NA	0.154002
P048	1.76233	3.76905e-07	0.666667	NA	0.324324	0.000697144	0.796321	NA	0.202875	0.00351534	0.800179	NA	0.168301	0.00214361	0.82596	NA	0.153571	0.00285854	0.79796	NA	0.175625	1.88453e-06	0.396226	NA	0.150235	0.00012301	0.643697	NA	0.202768	0.000697352	0.615	NA	0.17417	0.000289625	0.792422	NA	0.152561	0.00064327	0.736027	NA	0.16652
P049	1.58107	2.91861e-07	0.333333	NA	0.128205	0.000686099	0.698539	NA	0.117807	0.00333703	0.706629	NA	0.10108	0.00205278	0.738577	NA	0.0933208	0.00276422	0.707968	NA	0.104697	2.12262e-06	0.377358	NA	0.0847458	0.000128717	0.6	NA	0.116513	0.000665874	0.54117	NA	0.107379	0.000278216	0.704152	NA	0.0969792	0.000627992	0.658262	NA	0.100694
P050	1.75814	5.02e-07	1	NA	0.24	0.000617614	0.766297	NA	0.218456	0.0031781	0.782387	NA	0.180667	0.00203976	0.822022	NA	0.166472	0.00262644	0.786782	NA	0.188043	1.04448e-06	0.301887	NA	0.205607	0.000114505	0.638095	NA	0.218718	0.000614302	0.577979	NA	0.188235	0.000275468	0.774285	NA	0.165656	0.000608303	0.728433	NA	0.181032
P051	1.3422	1.98262e-07	0.333333	NA	0.4375	0.000603372	0.703679	NA	0.187863	0.00299603	0.702388	NA	0.152817	0.00182451	0.724215	NA	0.140104	0.00246848	0.70364	NA	0.158192	9.2235e-07	0.150943	NA	0.103093	0.00010582	0.557423	NA	0.18689	0.000559797	0.484574	NA	0.160241	0.000241845	0.667473	NA	0.141927	0.00055466	0.636239	NA	0.152413
P052	1.36577	2.17542e-07	0.333333	NA	0.0416667	0.00064791	0.689478	NA	0.167072	0.00319363	0.691515	NA	0.140348	0.00190225	0.714459	NA	0.129238	0.00259647	0.690767	NA	0.145585	2.16672e-06	0.301887	NA	0.121622	0.000109345	0.52493	NA	0.164705	0.000600042	0.484043	NA	0.145389	0.000250548	0.648529	NA	0.132379	0.000582204	0.627278	NA	0.139754
P053	1.29002	3.18651e-07	0.666667	NA	0.2	0.000699183	0.714633	NA	0.177652	0.00349098	0.736569	NA	0.158465	0.00208618	0.768331	NA	0.151996	0.00278422	0.730965	NA	0.165803	1.33657e-06	0.264151	NA	0.237705	0.000123407	0.579832	NA	0.177235	0.00066283	0.517021	NA	0.163192	0.000278448	0.723499	NA	0.153152	0.000622238	0.664338	NA	0.163527
P054	1.36519	3.90525e-07	0.666667	NA	0.166667	0.000634993	0.711929	NA	0.199557	0.00309851	0.71629	NA	0.171324	0.00194958	0.755484	NA	0.159779	0.00263397	0.722722	NA	0.175492	1.31105e-06	0.245283	NA	0.175	0.0001101	0.564706	NA	0.20201	0.000572286	0.486489	NA	0.176264	0.000254464	0.697299	NA	0.161489	0.000579576	0.650061	NA	0.171214
P055	1.65308	4.35673e-07	1	NA	0.265625	0.00070244	0.8538	NA	0.193975	0.00368786	0.873258	NA	0.160113	0.00221197	0.890074	NA	0.149881	0.00295304	0.870187	NA	0.167827	2.61404e-06	0.641509	NA	0.176755	0.000134833	0.745658	NA	0.188733	0.000750127	0.712766	NA	0.165737	0.00029238	0.849254	NA	0.147153	0.000659486	0.80164	NA	0.160946
P056	1.6611	2.70951e-07	1	NA	0.277778	0.000653734	0.863403	NA	0.252042	0.00335963	0.881963	NA	0.218455	0.00214268	0.91401	NA	0.207097	0.00277867	0.882909	NA	0.225381	2.74485e-06	0.660377	NA	0.239362	0.000125327	0.745658	NA	0.248211	0.000696397	0.709787	NA	0.221727	0.000293788	0.860943	NA	0.201103	0.000637306	0.815614	NA	0.215751
P057	1.40872	5.71256e-07	1	NA	0.0789474	0.000724094	0.735732	NA	0.137076	0.00354378	0.761215	NA	0.127984	0.00211652	0.792268	NA	0.125588	0.00284229	0.753961	NA	0.131852	2.11783e-06	0.415094	NA	0.113553	0.000138362	0.641457	NA	0.139538	0.000722506	0.59883	NA	0.132154	0.00028406	0.741233	NA	0.127191	0.000634686	0.703827	NA	0.132541
P058	1.62906	2.1278e-07	0.666667	NA	0.192308	0.000624989	0.782797	NA	0.193256	0.00305745	0.782865	NA	0.161433	0.00199561	0.81881	NA	0.145168	0.00260155	0.787384	NA	0.16422	2.42981e-06	0.471698	NA	0.156863	0.000113686	0.642017	NA	0.183325	0.000615311	0.61117	NA	0.166645	0.000261753	0.748085	NA	0.141561	0.000581005	0.698663	NA	0.154424
P059	1.55288	3.45788e-07	1	NA	0.255319	0.000660995	0.846903	NA	0.225066	0.00321101	0.849919	NA	0.188497	0.00215197	0.897225	NA	0.179551	0.00279398	0.862471	NA	0.197346	2.19195e-06	0.358491	NA	0.140244	0.000122356	0.716527	NA	0.218526	0.00064486	0.663191	NA	0.189387	0.000288346	0.840387	NA	0.172885	0.000632353	0.786908	NA	0.18341
P060	1.54808	5.10789e-07	1	NA	0.181818	0.000728134	0.794293	NA	0.200762	0.00361546	0.794822	NA	0.166918	0.00216083	0.821416	NA	0.155178	0.00295906	0.798374	NA	0.174025	2.23961e-06	0.415094	NA	0.149194	0.000131901	0.656583	NA	0.194917	0.000740762	0.63734	NA	0.17194	0.00028403	0.76179	NA	0.154207	0.000646722	0.714611	NA	0.165364
P061	1.5936	2.68351e-07	0.666667	NA	0.111111	0.000486493	0.64931	NA	0.14726	0.00261977	0.661193	NA	0.117525	0.00174716	0.702884	NA	0.103106	0.0021917	0.667733	NA	0.120228	1.09353e-06	0.188679	NA	0.131944	8.81801e-05	0.515406	NA	0.142261	0.000509249	0.492553	NA	0.125513	0.0002326	0.644095	NA	0.100038	0.000491639	0.587029	NA	0.111291
P062	1.6836	3.61953e-07	1	NA	0.2	0.000764307	0.888153	NA	0.252157	0.00385033	0.9083	NA	0.220953	0.00227765	0.925464	NA	0.208467	0.00309369	0.904588	NA	0.227566	4.3736e-06	0.754717	NA	0.188525	0.000148292	0.781513	NA	0.248197	0.000865214	0.799787	NA	0.228303	0.000312969	0.883918	NA	0.20654	0.0007123	0.849787	NA	0.219264
P063	1.57689	1.41271e-07	0.333333	NA	0.384615	0.000628616	0.768867	NA	0.216399	0.00335252	0.796129	NA	0.178554	0.00202545	0.815235	NA	0.165742	0.002667	0.786857	NA	0.185847	2.58212e-06	0.490566	NA	0.205128	0.000114994	0.637535	NA	0.221407	0.000677009	0.632766	NA	0.187808	0.000274136	0.766223	NA	0.163214	0.000594844	0.709599	NA	0.174906
P064	1.55492	3.32911e-07	1	NA	0.235294	0.000702164	0.771436	NA	0.186957	0.00345296	0.779804	NA	0.160939	0.00206321	0.80063	NA	0.152559	0.00281844	0.777749	NA	0.166489	2.38586e-06	0.471698	NA	0.194444	0.000127782	0.637535	NA	0.189654	0.000705794	0.612447	NA	0.166202	0.000269055	0.738412	NA	0.15119	0.00062848	0.706106	NA	0.160451
P065	1.59015	2.35267e-07	0.666667	NA	0.133333	0.000596963	0.76819	NA	0.204028	0.00311289	0.788254	NA	0.166835	0.00201016	0.826809	NA	0.156043	0.00261035	0.793707	NA	0.173412	2.04821e-06	0.45283	NA	0.188755	0.000108396	0.627451	NA	0.191799	0.000607716	0.588617	NA	0.173221	0.000269471	0.774688	NA	0.154209	0.000588687	0.721446	NA	0.164119
P066	1.56923	2.40082e-07	0.666667	NA	0.238095	0.000471225	0.577766	NA	0.169868	0.00231698	0.573255	NA	0.142118	0.00159949	0.617683	NA	0.121072	0.00204894	0.589108	NA	0.140293	9.69562e-07	0.0943396	NA	0.09375	7.60506e-05	0.415686	NA	0.16889	0.000427106	0.392553	NA	0.147713	0.000203728	0.539702	NA	0.114124	0.000455648	0.509417	NA	0.133534
P067	1.38045	7.582e-07	1	NA	0.263158	0.000830292	0.783067	NA	0.25936	0.00397298	0.813188	NA	0.263618	0.00228562	0.849776	NA	0.274395	0.00321659	0.807896	NA	0.262771	1.41109e-06	0.301887	NA	0.367347	0.000154536	0.653221	NA	0.260739	0.000818519	0.618723	NA	0.262782	0.000311494	0.808545	NA	0.27643	0.000728041	0.74681	NA	0.266134
P068	1.60992	4.93229e-07	1	NA	0.294118	0.000661335	0.851231	NA	0.211651	0.00341928	0.870548	NA	0.176699	0.00211336	0.896619	NA	0.16469	0.00280715	0.86759	NA	0.181588	2.0682e-06	0.509434	NA	0.167722	0.000125162	0.734454	NA	0.203763	0.000686546	0.686596	NA	0.181844	0.000278568	0.83031	NA	0.156294	0.000640373	0.806197	NA	0.174041
P069	1.6296	4.79992e-07	0.666667	NA	0.365079	0.000814295	0.865567	NA	0.229196	0.00415948	0.876319	NA	0.186256	0.00261278	0.900194	NA	0.173358	0.00340068	0.871617	NA	0.196449	3.32646e-06	0.584906	NA	0.166341	0.000145611	0.703641	NA	0.218201	0.000872988	0.718191	NA	0.184965	0.000360664	0.855703	NA	0.166573	0.000739171	0.766403	NA	0.180807
P070	1.64959	3.86014e-07	1	NA	0.241379	0.000704867	0.870571	NA	0.208403	0.0036557	0.884131	NA	0.171937	0.00220562	0.907526	NA	0.160709	0.00294064	0.877376	NA	0.179978	2.24103e-06	0.490566	NA	0.148352	0.000134108	0.759104	NA	0.200115	0.000731293	0.699574	NA	0.178745	0.000293982	0.86054	NA	0.160631	0.000666319	0.818196	NA	0.17035
P071	1.6572	1.67753e-07	0.666667	NA	0.538462	0.000645171	0.753178	NA	0.212335	0.00332534	0.764308	NA	0.174177	0.00202967	0.794631	NA	0.160957	0.0026707	0.768151	NA	0.183752	1.60204e-06	0.358491	NA	0.201258	0.000114425	0.603922	NA	0.208433	0.00063748	0.568298	NA	0.183003	0.000259171	0.715437	NA	0.158828	0.000582322	0.671628	NA	0.176313
P072	1.72533	4.40918e-07	1	NA	0.237288	0.000704654	0.886935	NA	0.288902	0.00363104	0.902656	NA	0.23688	0.00223541	0.931039	NA	0.222879	0.00294724	0.902217	NA	0.249898	2.63947e-06	0.54717	NA	0.19726	0.000134063	0.773669	NA	0.276366	0.00074633	0.733936	NA	0.241036	0.000306191	0.89077	NA	0.218371	0.000682234	0.844016	NA	0.231686
P073	1.67569	3.76727e-07	1	NA	0.117647	0.000674791	0.824858	NA	0.213531	0.00337957	0.821924	NA	0.168697	0.00209924	0.853048	NA	0.152537	0.00279367	0.827957	NA	0.176472	2.03565e-06	0.377358	NA	0.153558	0.000128457	0.72381	NA	0.201979	0.000687488	0.664574	NA	0.178018	0.000272764	0.78678	NA	0.149935	0.000628024	0.758202	NA	0.161809
P074	1.69433	4.15904e-07	0.666667	NA	0.4	0.000712436	0.862591	NA	0.360764	0.0036552	0.887575	NA	0.316291	0.00218676	0.909284	NA	0.301418	0.00293098	0.881328	NA	0.328559	2.25777e-06	0.396226	NA	0.297561	0.00013185	0.739496	NA	0.354079	0.000748263	0.70883	NA	0.322686	0.000296514	0.86578	NA	0.294044	0.000668137	0.814702	NA	0.316448
P075	1.6851	3.88461e-07	1	NA	0.173077	0.000624467	0.768055	NA	0.171397	0.00319616	0.778082	NA	0.13903	0.00198596	0.805599	NA	0.126472	0.00263407	0.784072	NA	0.145498	1.27364e-06	0.283019	NA	0.123596	0.000113418	0.62577	NA	0.166492	0.000610221	0.575213	NA	0.146263	0.000257639	0.752116	NA	0.126716	0.000599217	0.714763	NA	0.138558
P076	0.977494	6.37219e-08	0.333333	NA	0.166667	0.000670126	0.558426	NA	0.113001	0.00354767	0.596595	NA	0.102202	0.00210993	0.626833	NA	0.100522	0.00272454	0.583462	NA	0.105555	1.72959e-06	0.245283	NA	0.0982659	0.000147079	0.486835	NA	0.113278	0.000728505	0.463511	NA	0.107593	0.000286639	0.591294	NA	0.104183	0.000622672	0.536148	NA	0.103561
P077	1.6887	3.93063e-07	1	NA	0.298246	0.000655135	0.852989	NA	0.189945	0.00340436	0.85451	NA	0.151185	0.00209485	0.874439	NA	0.137093	0.00277133	0.852196	NA	0.157594	1.75816e-06	0.471698	NA	0.169611	0.000124755	0.740056	NA	0.181974	0.000680546	0.682021	NA	0.159474	0.000281093	0.830713	NA	0.133895	0.000638105	0.795717	NA	0.147249
P078	1.37913	4.77793e-07	1	NA	0.275862	0.000805902	0.856911	NA	0.211827	0.00386636	0.874948	NA	0.192067	0.00230014	0.904072	NA	0.192242	0.00317093	0.875268	NA	0.198827	2.35023e-06	0.584906	NA	0.213333	0.000154243	0.767507	NA	0.200573	0.000808833	0.718085	NA	0.196236	0.000306188	0.861749	NA	0.192646	0.000712913	0.818196	NA	0.195692
P079	1.68014	3.25717e-07	1	NA	0.25	0.000630279	0.800108	NA	0.172321	0.00326419	0.820999	NA	0.147353	0.00203844	0.852927	NA	0.136476	0.00267857	0.818849	NA	0.150536	2.20895e-06	0.490566	NA	0.18038	0.000120693	0.695798	NA	0.17268	0.00065164	0.650106	NA	0.154338	0.000271126	0.800081	NA	0.136058	0.000623427	0.7661	NA	0.143715
P080	1.69619	2.90747e-07	1	NA	0.45	0.000658763	0.789424	NA	0.302986	0.00320147	0.797883	NA	0.265436	0.00204057	0.837171	NA	0.250748	0.00272149	0.803643	NA	0.273277	1.68433e-06	0.358491	NA	0.377049	0.000117181	0.617367	NA	0.301849	0.000604002	0.563617	NA	0.270054	0.00026439	0.76582	NA	0.244385	0.000600904	0.713852	NA	0.259636
P081	1.71441	3.64024e-07	1	NA	0.20339	0.000620137	0.858534	NA	0.218989	0.00301042	0.861939	NA	0.184163	0.00210567	0.910193	NA	0.168267	0.0026816	0.875005	NA	0.187045	2.00469e-06	0.415094	NA	0.146628	0.000117	0.733894	NA	0.207344	0.000579403	0.65234	NA	0.187583	0.000280021	0.869004	NA	0.160019	0.000606294	0.802704	NA	0.177127
P082	1.73341	2.63681e-07	0.666667	NA	0.310345	0.000678792	0.822288	NA	0.23436	0.00347451	0.850429	NA	0.209432	0.00206016	0.875833	NA	0.202782	0.00279452	0.843276	NA	0.21715	1.31147e-06	0.283019	NA	0.173913	0.000125637	0.661625	NA	0.233799	0.000661639	0.614362	NA	0.213132	0.000270593	0.812173	NA	0.202133	0.000626514	0.769441	NA	0.212649
P083	1.72138	4.11566e-07	1	NA	0.45	0.000677005	0.842846	NA	0.255322	0.0034126	0.848516	NA	0.21227	0.00215416	0.881651	NA	0.19964	0.00285257	0.855057	NA	0.220416	2.292e-06	0.471698	NA	0.191882	0.000121994	0.695798	NA	0.243364	0.000669703	0.647447	NA	0.218929	0.000288586	0.841596	NA	0.197838	0.000638573	0.775061	NA	0.209589
P084	0.603006	5.67292e-07	0.666667	NA	0.121951	0.000825731	0.835272	NA	0.174955	0.00401831	0.865989	NA	0.17304	0.00233603	0.892498	NA	0.176959	0.00328022	0.861041	NA	0.175361	1.57855e-06	0.358491	NA	0.174312	0.000156961	0.721008	NA	0.176294	0.000824714	0.678511	NA	0.172849	0.000311437	0.845224	NA	0.178556	0.000735704	0.808627	NA	0.173822
P085	1.73448	3.81309e-07	1	NA	0.232143	0.000588254	0.815391	NA	0.195749	0.00282832	0.814654	NA	0.16841	0.00201304	0.87244	NA	0.151932	0.00256678	0.834996	NA	0.168823	1.38155e-06	0.339623	NA	0.141553	0.000108977	0.668908	NA	0.188525	0.0005462	0.601915	NA	0.171122	0.000271337	0.818218	NA	0.149452	0.000590968	0.766859	NA	0.157348
P086	1.67406	2.56832e-07	0.666667	NA	0.25	0.000706796	0.828645	NA	0.197748	0.00356997	0.830501	NA	0.163034	0.00217142	0.855714	NA	0.149504	0.00292736	0.835861	NA	0.168982	2.0996e-06	0.471698	NA	0.184783	0.000128846	0.691317	NA	0.190355	0.000719381	0.660319	NA	0.171821	0.000292795	0.810157	NA	0.150843	0.000656753	0.760632	NA	0.159326
P111	1.51014	1.9752e-07	0.666667	NA	0.0869565	0.000488561	0.502434	NA	0.104646	0.00238123	0.495329	NA	0.0871632	0.00149933	0.527572	NA	0.0804983	0.00199526	0.503482	NA	0.0905515	9.16492e-07	0.113208	NA	0.104762	8.24053e-05	0.385434	NA	0.109693	0.000443914	0.345638	NA	0.0939642	0.000184705	0.464732	NA	0.0819642	0.000438723	0.444259	NA	0.0882491
P112	1.4895	4.00277e-07	0.666667	NA	0.294118	0.000793035	0.854477	NA	0.189052	0.00385011	0.87954	NA	0.17719	0.00229614	0.910677	NA	0.175109	0.00316982	0.874779	NA	0.181183	1.77699e-06	0.45283	NA	0.231092	0.000148357	0.756863	NA	0.18863	0.000763147	0.691702	NA	0.180313	0.000302719	0.866989	NA	0.177745	0.000705519	0.824727	NA	0.180033
P113	1.54571	1.12979e-07	0.333333	NA	0.230769	0.000635501	0.722613	NA	0.149324	0.00313354	0.723081	NA	0.1265	0.00194369	0.754212	NA	0.117138	0.00259399	0.727502	NA	0.131683	1.46873e-06	0.264151	NA	0.124324	0.000116545	0.6	NA	0.147057	0.000591481	0.512553	NA	0.131592	0.000252996	0.697299	NA	0.115855	0.000574803	0.656896	NA	0.124755
P114	1.58043	2.3803e-07	0.666667	NA	0.37037	0.000664471	0.848255	NA	0.250039	0.00322894	0.860855	NA	0.213994	0.00212137	0.893467	NA	0.1906	0.00278237	0.866611	NA	0.214834	1.76914e-06	0.377358	NA	0.200873	0.000121074	0.704202	NA	0.242818	0.000605497	0.620532	NA	0.216366	0.000283481	0.847239	NA	0.187704	0.000633147	0.794502	NA	0.204243
P115	1.65969	2.22374e-07	0.333333	NA	0.333333	0.000624282	0.681634	NA	0.231942	0.00315644	0.698658	NA	0.193651	0.00194559	0.728094	NA	0.17626	0.00260643	0.70507	NA	0.20053	1.38984e-06	0.207547	NA	0.168224	0.000103482	0.529972	NA	0.234678	0.000565931	0.46734	NA	0.203713	0.000253039	0.6711	NA	0.181559	0.000558214	0.608293	NA	0.193851
P116	1.6142	2.46592e-07	0.666667	NA	0.107143	0.000595298	0.748445	NA	0.211857	0.00310318	0.755317	NA	0.166844	0.00195756	0.785844	NA	0.150861	0.00254586	0.759871	NA	0.174992	1.41592e-06	0.264151	NA	0.119497	0.000106249	0.596078	NA	0.212289	0.00056437	0.521489	NA	0.175002	0.000252447	0.727529	NA	0.153827	0.000574902	0.685753	NA	0.164304
P117	1.59257	3.62165e-07	0.666667	NA	0.2	0.000600904	0.670003	NA	0.247456	0.00303299	0.676721	NA	0.208712	0.00188955	0.714641	NA	0.190591	0.00250478	0.683842	NA	0.218487	1.18307e-06	0.226415	NA	0.240506	9.76518e-05	0.478992	NA	0.238175	0.000535799	0.44266	NA	0.220319	0.000235902	0.641677	NA	0.198246	0.000535835	0.585662	NA	0.208243
P118	1.40074	2.15561e-07	0.333333	NA	0.16	0.000705374	0.70422	NA	0.130495	0.0032682	0.692376	NA	0.115118	0.00197238	0.722215	NA	0.110395	0.00273645	0.699387	NA	0.118548	1.01091e-06	0.132075	NA	0.088	0.000122996	0.557423	NA	0.134133	0.000578253	0.461489	NA	0.120386	0.000245316	0.649335	NA	0.111549	0.000585381	0.622114	NA	0.117666
P119	1.56549	2.48324e-07	1	NA	0.137931	0.000646629	0.793616	NA	0.216533	0.00330788	0.799541	NA	0.173926	0.002032	0.81984	NA	0.156725	0.00269022	0.795175	NA	0.182233	1.36955e-06	0.283019	NA	0.205298	0.000115064	0.635854	NA	0.208393	0.000610682	0.56266	NA	0.18409	0.000259476	0.750907	NA	0.158514	0.000592058	0.708536	NA	0.171987
P120	1.58562	2.24076e-07	0.666667	NA	0.15625	0.000642924	0.805518	NA	0.181115	0.00330296	0.813985	NA	0.148327	0.00207062	0.842262	NA	0.135972	0.00271779	0.816177	NA	0.155207	1.38685e-06	0.301887	NA	0.205263	0.000118209	0.673389	NA	0.177404	0.000621334	0.599468	NA	0.156637	0.00026544	0.78678	NA	0.136287	0.000606417	0.736786	NA	0.147919
P121	1.64138	2.73516e-07	0.333333	NA	0.227273	0.000604835	0.675548	NA	0.206767	0.00303131	0.683863	NA	0.173324	0.00187641	0.717792	NA	0.158688	0.00250154	0.689036	NA	0.179597	1.01302e-06	0.150943	NA	0.190476	0.000103004	0.517087	NA	0.203598	0.000540052	0.454574	NA	0.178274	0.000232752	0.632809	NA	0.158415	0.000532323	0.597053	NA	0.174651
P122	1.57778	3.04276e-07	0.666667	NA	0.277778	0.000526742	0.545037	NA	0.202283	0.00265211	0.561458	NA	0.17628	0.00163804	0.592474	NA	0.16448	0.00219611	0.565396	NA	0.182864	1.11127e-06	0.113208	NA	0.105263	8.71024e-05	0.409524	NA	0.2123	0.000465847	0.357234	NA	0.186662	0.000206286	0.525595	NA	0.16854	0.000468519	0.481318	NA	0.177634
P123	1.60813	2.34675e-07	0.666667	NA	0.296296	0.000581122	0.756424	NA	0.18871	0.0029805	0.76096	NA	0.149677	0.00193225	0.797843	NA	0.134308	0.00250613	0.769017	NA	0.154887	1.40805e-06	0.320755	NA	0.135135	0.000104437	0.608403	NA	0.182868	0.000533892	0.521596	NA	0.159563	0.000240877	0.72108	NA	0.136615	0.000561879	0.692892	NA	0.145184
P124	1.62591	5.72865e-07	1	NA	0.3	0.000649772	0.701379	NA	0.230514	0.00329162	0.720722	NA	0.197285	0.00199879	0.751424	NA	0.187046	0.00269373	0.721292	NA	0.205743	1.54233e-06	0.283019	NA	0.196581	0.000112006	0.541737	NA	0.224792	0.000614828	0.508298	NA	0.203792	0.000262648	0.699718	NA	0.182765	0.000580037	0.637454	NA	0.199339
P125	1.62822	2.98182e-07	0.666667	NA	0.189189	0.000662358	0.840817	NA	0.248043	0.00343461	0.857826	NA	0.204169	0.00211333	0.881105	NA	0.188583	0.00279284	0.857503	NA	0.210249	1.76876e-06	0.415094	NA	0.134783	0.000121957	0.70084	NA	0.234124	0.000672144	0.665426	NA	0.210984	0.000279336	0.840387	NA	0.190819	0.00063275	0.793135	NA	0.199545
P126	1.6234	3.02992e-07	0.666667	NA	0.392857	0.000637534	0.780903	NA	0.226127	0.00330816	0.799063	NA	0.186194	0.00207327	0.833051	NA	0.175343	0.00268556	0.797546	NA	0.194892	1.95779e-06	0.490566	NA	0.229268	0.000115906	0.62409	NA	0.217579	0.000629617	0.59266	NA	0.196421	0.000276267	0.777912	NA	0.175926	0.000601206	0.721598	NA	0.188856
P127	1.60003	2.76425e-07	0.666667	NA	0.148148	0.000625444	0.725859	NA	0.208203	0.00311089	0.72831	NA	0.17211	0.00191896	0.761968	NA	0.157994	0.0025604	0.732997	NA	0.179312	1.6853e-06	0.283019	NA	0.159509	0.00010316	0.542857	NA	0.203975	0.000555802	0.492872	NA	0.178993	0.000247276	0.693269	NA	0.157484	0.000557069	0.645049	NA	0.174415
P128	1.64272	2.60148e-07	0.666667	NA	0.391304	0.000710653	0.818637	NA	0.242538	0.00354653	0.830884	NA	0.203639	0.00214109	0.850503	NA	0.187525	0.00288467	0.82807	NA	0.214083	1.72348e-06	0.396226	NA	0.247059	0.000125302	0.67563	NA	0.242182	0.000674996	0.618404	NA	0.215367	0.000278359	0.802902	NA	0.192284	0.000632657	0.750759	NA	0.203058
P129	1.54214	3.19793e-07	0.666667	NA	0.25641	0.000689996	0.851772	NA	0.24922	0.00347196	0.874693	NA	0.215722	0.00222552	0.904618	NA	0.19876	0.00291056	0.874478	NA	0.218046	1.89918e-06	0.509434	NA	0.233051	0.000127708	0.719328	NA	0.240051	0.000675749	0.673723	NA	0.219191	0.00028846	0.852076	NA	0.194471	0.000649813	0.799818	NA	0.208601
P130	1.59089	2.64928e-07	0.666667	NA	0.125	0.000662486	0.748309	NA	0.247013	0.00330387	0.751873	NA	0.198745	0.00204915	0.780511	NA	0.180262	0.00273255	0.758252	NA	0.207951	1.31483e-06	0.226415	NA	0.196429	0.000113507	0.580952	NA	0.237087	0.000605517	0.53	NA	0.209332	0.000261238	0.718662	NA	0.182711	0.000582478	0.654465	NA	0.195533
P131	1.57446	3.12424e-07	1	NA	0.0588235	0.000681571	0.873817	NA	0.233563	0.00342162	0.87278	NA	0.188823	0.00218128	0.908375	NA	0.174607	0.002858	0.875682	NA	0.197642	1.70676e-06	0.45283	NA	0.152344	0.000121099	0.714286	NA	0.229211	0.000622164	0.629255	NA	0.199643	0.000268257	0.832326	NA	0.17145	0.000630206	0.803159	NA	0.186842
P132	1.63389	3.81698e-07	1	NA	0.15625	0.000671149	0.851772	NA	0.182368	0.00340496	0.859644	NA	0.151141	0.00213131	0.891407	NA	0.136924	0.00281199	0.859874	NA	0.154965	1.70733e-06	0.377358	NA	0.145329	0.00012041	0.715966	NA	0.182633	0.000655716	0.66266	NA	0.160155	0.000267096	0.814188	NA	0.138992	0.000631184	0.791616	NA	0.150475
P133	1.57938	3.15369e-07	0.666667	NA	0.170732	0.000627945	0.792805	NA	0.188064	0.00317924	0.798265	NA	0.156172	0.00198687	0.829172	NA	0.142266	0.00262221	0.797998	NA	0.160518	1.28119e-06	0.301887	NA	0.147059	0.000110984	0.638655	NA	0.18557	0.000586855	0.578298	NA	0.165766	0.000246507	0.74204	NA	0.142131	0.000584779	0.719775	NA	0.154784
P134	1.42764	4.42104e-07	0.666667	NA	0.186441	0.000707222	0.769813	NA	0.149402	0.00335597	0.784842	NA	0.140531	0.00205945	0.825052	NA	0.137272	0.00279212	0.785276	NA	0.143186	1.31368e-06	0.264151	NA	0.162011	0.000128589	0.635294	NA	0.153345	0.000621156	0.554894	NA	0.142874	0.000251999	0.740024	NA	0.14137	0.000624655	0.73223	NA	0.142712
P135	1.33525	4.26931e-07	1	NA	0.183333	0.000815746	0.869895	NA	0.220269	0.00396941	0.893505	NA	0.213494	0.00242128	0.927827	NA	0.216006	0.00324216	0.891603	NA	0.214391	2.02642e-06	0.415094	NA	0.190813	0.000154814	0.759104	NA	0.215983	0.000797297	0.694574	NA	0.212323	0.000313283	0.881096	NA	0.215274	0.000721779	0.842801	NA	0.21909
P136	1.58621	4.3749e-07	1	NA	0.163636	0.000605903	0.738031	NA	0.168644	0.00314706	0.747664	NA	0.132195	0.00197679	0.778512	NA	0.119831	0.00258092	0.746584	NA	0.139233	1.59957e-06	0.301887	NA	0.109005	0.000105968	0.585434	NA	0.163901	0.000587522	0.540426	NA	0.141423	0.000254079	0.706973	NA	0.116823	0.000571273	0.668287	NA	0.132429
P137	1.49465	1.18651e-07	0.333333	NA	0.0625	0.000453734	0.558967	NA	0.118721	0.00243681	0.552594	NA	0.0912839	0.00156287	0.591443	NA	0.0832813	0.00199186	0.56246	NA	0.0969243	6.49088e-07	0.113208	NA	0.0941176	7.41008e-05	0.416246	NA	0.122067	0.000425069	0.372234	NA	0.0982616	0.000188124	0.505844	NA	0.0828379	0.000448974	0.496203	NA	0.091452
P138	1.57021	1.2453e-07	0.333333	NA	0.333333	0.000665452	0.857587	NA	0.243965	0.00340058	0.867392	NA	0.198656	0.00209049	0.888135	NA	0.182225	0.00277976	0.864541	NA	0.206301	1.70606e-06	0.339623	NA	0.191304	0.000123304	0.722129	NA	0.234524	0.000654581	0.645	NA	0.205707	0.000277298	0.843208	NA	0.179798	0.000631493	0.791616	NA	0.192671
P139	1.64889	1.79082e-07	0.333333	NA	0.631579	0.000665238	0.866919	NA	0.27454	0.00323115	0.882664	NA	0.228841	0.00217791	0.928736	NA	0.219097	0.00282175	0.89213	NA	0.240701	1.76194e-06	0.358491	NA	0.215139	0.000121117	0.727731	NA	0.26248	0.000592652	0.620532	NA	0.230432	0.000283908	0.873035	NA	0.209242	0.000637156	0.823967	NA	0.227068
P140	1.49155	3.46454e-07	0.666667	NA	0.366667	0.000638658	0.742764	NA	0.209841	0.00315415	0.75774	NA	0.182496	0.0019561	0.791359	NA	0.169928	0.0026128	0.759532	NA	0.188341	1.44497e-06	0.226415	NA	0.155405	0.000112259	0.591036	NA	0.21103	0.000574733	0.515532	NA	0.188367	0.000251737	0.725917	NA	0.172736	0.000575155	0.681349	NA	0.185409
P141	1.52996	3.06079e-07	0.666667	NA	0.3125	0.000609856	0.751014	NA	0.198104	0.00311525	0.770558	NA	0.166159	0.0019746	0.813962	NA	0.154533	0.0025715	0.771802	NA	0.172394	1.12229e-06	0.207547	NA	0.184615	0.000106749	0.610644	NA	0.202331	0.000555752	0.521383	NA	0.170907	0.000244616	0.725514	NA	0.154979	0.000569526	0.694411	NA	0.164437
P142	1.55874	4.57527e-07	1	NA	0.217391	0.00064348	0.765891	NA	0.217988	0.00330553	0.778784	NA	0.179344	0.00203327	0.806145	NA	0.163605	0.00269766	0.778275	NA	0.187356	1.63403e-06	0.339623	NA	0.219512	0.00011323	0.612325	NA	0.212723	0.000607376	0.549362	NA	0.189646	0.000257719	0.733978	NA	0.169726	0.000589475	0.688639	NA	0.17975
P143	1.502	2.27424e-07	0.666667	NA	0.107143	0.000604419	0.710441	NA	0.163985	0.00296357	0.71004	NA	0.134065	0.00192132	0.748031	NA	0.12177	0.00251817	0.716813	NA	0.138512	1.40856e-06	0.320755	NA	0.156627	0.000100147	0.542857	NA	0.160701	0.000527198	0.480638	NA	0.141827	0.000233718	0.655381	NA	0.121682	0.000543601	0.633961	NA	0.131855
P144	1.55384	3.05616e-07	1	NA	0.194444	0.000599646	0.761969	NA	0.201441	0.00307245	0.770111	NA	0.165656	0.00197182	0.814507	NA	0.151818	0.00257945	0.776996	NA	0.171575	1.54229e-06	0.245283	NA	0.179348	0.000111535	0.62577	NA	0.193747	0.000550023	0.520106	NA	0.171144	0.000253952	0.732366	NA	0.151573	0.00057954	0.704131	NA	0.161338
P145	1.51897	3.84272e-07	1	NA	0.285714	0.00070781	0.875034	NA	0.241394	0.00351617	0.881166	NA	0.206678	0.0021392	0.907769	NA	0.191835	0.00289131	0.881027	NA	0.211234	1.4029e-06	0.396226	NA	0.216931	0.00013175	0.742297	NA	0.237397	0.000678282	0.667979	NA	0.215694	0.000277676	0.852882	NA	0.189797	0.000646314	0.815765	NA	0.203145
P146	1.21323	2.64267e-07	0.666667	NA	0.181818	0.000686716	0.835678	NA	0.230321	0.00349629	0.84029	NA	0.18888	0.00216852	0.872076	NA	0.171776	0.00281132	0.843728	NA	0.199618	1.66692e-06	0.320755	NA	0.182692	0.000123806	0.681232	NA	0.222795	0.000656298	0.620532	NA	0.196923	0.000282278	0.808142	NA	0.174093	0.000624749	0.760176	NA	0.189097
P147	1.65169	3.78943e-07	1	NA	0.259259	0.000690829	0.835137	NA	0.181786	0.00332172	0.838791	NA	0.153821	0.00215054	0.885044	NA	0.146884	0.0028568	0.85261	NA	0.159686	1.22599e-06	0.283019	NA	0.202186	0.000128227	0.705882	NA	0.175359	0.000615269	0.60266	NA	0.161541	0.000277927	0.83152	NA	0.145531	0.000644024	0.788882	NA	0.157265
P148	1.64452	3.53197e-07	1	NA	0.25	0.000585901	0.679199	NA	0.182781	0.00267439	0.670886	NA	0.162952	0.00184452	0.736274	NA	0.148198	0.00241664	0.692838	NA	0.161521	1.15672e-06	0.188679	NA	0.149123	0.000101526	0.518207	NA	0.184018	0.000473973	0.434043	NA	0.16831	0.000238187	0.665054	NA	0.144609	0.000540745	0.621355	NA	0.156541
P149	1.6847	1.27699e-07	0.333333	NA	0.1875	0.000697073	0.830538	NA	0.218139	0.0034474	0.857157	NA	0.202299	0.00222049	0.895346	NA	0.188155	0.00292518	0.85867	NA	0.202711	1.88187e-06	0.377358	NA	0.261261	0.00012829	0.708683	NA	0.217968	0.000658602	0.639362	NA	0.207676	0.000295857	0.850867	NA	0.188413	0.000664422	0.800122	NA	0.199195
P150	1.25626	4.33046e-07	1	NA	0.0727273	0.000639939	0.621856	NA	0.107979	0.00318244	0.639639	NA	0.0968717	0.00190732	0.671494	NA	0.0936404	0.00261458	0.639091	NA	0.100524	1.15968e-06	0.188679	NA	0.0896552	0.000116034	0.50028	NA	0.11488	0.000582395	0.434362	NA	0.102071	0.000237705	0.60258	NA	0.0936782	0.000581471	0.584751	NA	0.0978963
P151	1.61321	3.50066e-07	0.666667	NA	0.189189	0.000603314	0.733027	NA	0.190421	0.00308331	0.737844	NA	0.156548	0.00192937	0.76421	NA	0.139935	0.00255849	0.739546	NA	0.160491	1.20932e-06	0.226415	NA	0.225806	0.000106038	0.584314	NA	0.197699	0.000578635	0.530638	NA	0.169183	0.000252485	0.709391	NA	0.143604	0.000576439	0.672539	NA	0.154133
P152	1.68941	3.30881e-07	1	NA	0.517241	0.000704408	0.835813	NA	0.245758	0.00332646	0.827918	NA	0.203842	0.00214784	0.864804	NA	0.185866	0.00286728	0.838948	NA	0.209897	1.60176e-06	0.301887	NA	0.196629	0.000122742	0.677871	NA	0.241594	0.00063123	0.605319	NA	0.209998	0.000285956	0.814188	NA	0.182327	0.000636742	0.765492	NA	0.197655
P153	1.60757	4.00324e-07	1	NA	0.211538	0.000691391	0.863268	NA	0.244635	0.003451	0.870963	NA	0.201991	0.00215919	0.903951	NA	0.189357	0.00287579	0.87173	NA	0.211061	1.84276e-06	0.377358	NA	0.218487	0.000130105	0.733894	NA	0.241135	0.000664811	0.667766	NA	0.209095	0.000283779	0.851673	NA	0.188846	0.00065744	0.815917	NA	0.200587
P154	1.58776	3.73785e-07	1	NA	0.393939	0.000655383	0.835272	NA	0.311208	0.00336188	0.859484	NA	0.264485	0.00211994	0.888317	NA	0.242019	0.00277709	0.85882	NA	0.268979	1.43013e-06	0.264151	NA	0.197279	0.000120919	0.680672	NA	0.299878	0.000626057	0.61	NA	0.27061	0.000278453	0.835953	NA	0.244028	0.000625732	0.78144	NA	0.257261
P155	1.62029	3.78338e-07	1	NA	0.2	0.000683625	0.805653	NA	0.23311	0.00335964	0.804324	NA	0.189123	0.00214156	0.842322	NA	0.170388	0.00283701	0.816854	NA	0.196183	2.17544e-06	0.358491	NA	0.145228	0.000122534	0.655462	NA	0.227865	0.000641101	0.596596	NA	0.200139	0.000276029	0.77106	NA	0.171786	0.000623777	0.735115	NA	0.185141
P156	1.70219	2.14715e-07	0.333333	NA	0.416667	0.000687544	0.848391	NA	0.223748	0.00356121	0.871887	NA	0.194943	0.00219737	0.900679	NA	0.184304	0.00289464	0.868719	NA	0.201892	1.89455e-06	0.396226	NA	0.176471	0.000126676	0.72549	NA	0.22408	0.000681829	0.660213	NA	0.202319	0.000284447	0.852076	NA	0.18491	0.000659644	0.813639	NA	0.195263
P157	1.56921	4.09052e-07	0.666667	NA	0.131579	0.00063539	0.708277	NA	0.207983	0.00316541	0.718617	NA	0.173228	0.00194272	0.748091	NA	0.159174	0.00260528	0.718318	NA	0.178894	1.14154e-06	0.283019	NA	0.22449	0.00010721	0.540056	NA	0.208061	0.000573747	0.491064	NA	0.180709	0.000251367	0.693269	NA	0.163797	0.000563549	0.631379	NA	0.173856
P158	1.63466	3.87669e-07	0.666667	NA	0.296296	0.000757936	0.83446	NA	0.385539	0.00363532	0.841437	NA	0.328029	0.0022039	0.877166	NA	0.316869	0.00302039	0.841507	NA	0.346489	1.60606e-06	0.283019	NA	0.394231	0.000132295	0.657703	NA	0.367842	0.000680148	0.591702	NA	0.332827	0.000289732	0.812173	NA	0.321979	0.000656157	0.757898	NA	0.336311
P160	1.61771	4.64914e-07	0.666667	NA	0.276596	0.000756478	0.778199	NA	0.181551	0.00390477	0.783694	NA	0.144412	0.00235152	0.801539	NA	0.131815	0.00311677	0.783131	NA	0.152429	2.23934e-06	0.377358	NA	0.133333	0.000129796	0.62521	NA	0.182479	0.000760282	0.592021	NA	0.151969	0.000312926	0.739218	NA	0.12716	0.000680023	0.695474	NA	0.147623
P035	0.878324	3.39229e-07	1	NA	0.206897	0.000599438	0.623478	NA	0.161272	0.00296517	0.621847	NA	0.133737	0.00181558	0.648406	NA	0.120528	0.00243771	0.625579	NA	0.139719	1.35692e-06	0.207547	NA	0.138211	9.60019e-05	0.45098	NA	0.162832	0.000518197	0.408723	NA	0.142146	0.000219704	0.562273	NA	0.123736	0.000485583	0.509872	NA	0.134562
P036	1.00624	2.27011e-07	0.666667	NA	0.0606061	0.000695296	0.708953	NA	0.120801	0.00341747	0.719542	NA	0.102756	0.0020576	0.750697	NA	0.0971864	0.00279963	0.715947	NA	0.107096	1.36855e-06	0.188679	NA	0.134409	0.000121393	0.586555	NA	0.124017	0.000638738	0.510745	NA	0.108399	0.000260155	0.669488	NA	0.0979115	0.000592687	0.636543	NA	0.105026
P037	0.446823	1.78842e-07	0.666667	NA	0.0952381	0.000592225	0.665269	NA	0.145877	0.00296549	0.669515	NA	0.121948	0.001852	0.702279	NA	0.112374	0.00244632	0.673153	NA	0.127122	1.49294e-06	0.226415	NA	0.109827	9.73369e-05	0.497479	NA	0.153095	0.000519996	0.440957	NA	0.12664	0.000227386	0.615881	NA	0.116315	0.000518005	0.581865	NA	0.125095
P038	0.937886	4.2995e-07	1	NA	0.432432	0.000676166	0.730998	NA	0.174653	0.00340865	0.748557	NA	0.151161	0.0020665	0.776936	NA	0.14017	0.00278172	0.745606	NA	0.156284	1.54133e-06	0.264151	NA	0.137725	0.000115308	0.569188	NA	0.171902	0.000624402	0.516489	NA	0.158646	0.000260607	0.695687	NA	0.141654	0.000590817	0.655984	NA	0.151262
P039	0.752859	2.68172e-07	0.666667	NA	0.166667	0.000499834	0.455504	NA	0.147258	0.00253869	0.474189	NA	0.127515	0.00158542	0.518543	NA	0.120962	0.0020622	0.474237	NA	0.132638	9.44986e-07	0.0943396	NA	0.138462	7.96853e-05	0.335014	NA	0.156841	0.000441283	0.301915	NA	0.13369	0.000196646	0.442967	NA	0.126152	0.000436711	0.401731	NA	0.133435
P040	0.508289	3.29443e-07	0.666667	NA	0.241379	0.000579206	0.630241	NA	0.159637	0.00288818	0.632178	NA	0.135269	0.0017998	0.666222	NA	0.123954	0.00239334	0.63894	NA	0.140382	1.1439e-06	0.207547	NA	0.106195	9.48979e-05	0.481793	NA	0.166479	0.000511707	0.415106	NA	0.140651	0.000218869	0.58283	NA	0.128853	0.000493487	0.535389	NA	0.135117
P041	0.468008	3.12845e-07	1	NA	0.172414	0.000620464	0.577901	NA	0.122688	0.00307892	0.592035	NA	0.109373	0.00189654	0.639195	NA	0.105067	0.00252212	0.595054	NA	0.113805	9.10931e-07	0.169811	NA	0.164706	0.000106496	0.438095	NA	0.124672	0.000544774	0.393298	NA	0.115495	0.000228349	0.5526	NA	0.107852	0.000515385	0.500759	NA	0.111724
P042	0.525535	1.70389e-07	0.666667	NA	0.461538	0.000553711	0.551664	NA	0.122577	0.00282086	0.569046	NA	0.108483	0.00172716	0.603806	NA	0.101651	0.00229669	0.56581	NA	0.110859	1.37208e-06	0.245283	NA	0.141791	9.53014e-05	0.420168	NA	0.123837	0.000506388	0.383723	NA	0.113418	0.000213175	0.519952	NA	0.101325	0.00048482	0.488153	NA	0.108873
P087	0.708443	4.1652e-07	0.333333	NA	0.075	0.000622562	0.547471	NA	0.11394	0.00303179	0.554507	NA	0.102093	0.00184898	0.585808	NA	0.0962606	0.00249622	0.559374	NA	0.105382	1.23987e-06	0.245283	NA	0.132743	0.000107472	0.426331	NA	0.121954	0.000568937	0.394149	NA	0.109652	0.00024596	0.560258	NA	0.105923	0.000555957	0.501823	NA	0.10426
P088	0.849087	6.49783e-07	0.666667	NA	0.0555556	0.00070811	0.652286	NA	0.131525	0.00351879	0.678793	NA	0.116551	0.00216374	0.719973	NA	0.111211	0.00290591	0.677331	NA	0.11954	1.9066e-06	0.301887	NA	0.0985222	0.000130564	0.564706	NA	0.134631	0.00068653	0.511489	NA	0.126247	0.000283588	0.680774	NA	0.116689	0.000657025	0.642011	NA	0.120431
P089	0.719971	5.22312e-07	1	NA	0.0961538	0.00058027	0.475656	NA	0.0921493	0.00281287	0.489685	NA	0.0838842	0.00173788	0.527088	NA	0.0799845	0.00231829	0.491513	NA	0.0856431	1.12709e-06	0.188679	NA	0.0982143	0.000103674	0.393277	NA	0.0977006	0.000520773	0.343085	NA	0.0897795	0.000223531	0.481661	NA	0.0866408	0.000508375	0.441981	NA	0.0876103
P090	0.539786	4.71759e-07	0.666667	NA	0.0769231	0.000608917	0.50852	NA	0.123009	0.00287562	0.511718	NA	0.110402	0.00175476	0.545752	NA	0.102467	0.00236909	0.512816	NA	0.113065	2.07799e-06	0.301887	NA	0.128049	0.000100844	0.385434	NA	0.128315	0.000520047	0.345532	NA	0.115074	0.000227646	0.503829	NA	0.107486	0.000519553	0.464004	NA	0.112033
P091	0.748973	9.29666e-07	0.666667	NA	0.0776699	0.000718347	0.583987	NA	0.0957114	0.00340489	0.590664	NA	0.0862337	0.00203919	0.627318	NA	0.0830835	0.0028102	0.593398	NA	0.0894217	2.03521e-06	0.320755	NA	0.119816	0.00012816	0.485714	NA	0.104439	0.000664225	0.438511	NA	0.0934674	0.000272836	0.588875	NA	0.089389	0.000636813	0.557412	NA	0.0912353
P092	0.658227	3.8691e-07	0.333333	NA	0.0769231	0.000643644	0.591696	NA	0.123224	0.00304563	0.584765	NA	0.107056	0.00186658	0.619137	NA	0.0995632	0.00252986	0.590726	NA	0.110315	1.42788e-06	0.226415	NA	0.115108	0.000114083	0.47507	NA	0.125511	0.000578477	0.416383	NA	0.11388	0.000242565	0.573156	NA	0.106205	0.000561223	0.539793	NA	0.107874
P093	0.602537	1.04565e-07	0.333333	NA	0.111111	0.000594653	0.500541	NA	0.113572	0.0028456	0.508944	NA	0.103244	0.00178774	0.558357	NA	0.0969184	0.00234121	0.51195	NA	0.106013	1.38026e-06	0.169811	NA	0.0909091	0.000104858	0.412885	NA	0.122579	0.000522074	0.35383	NA	0.109314	0.000221375	0.494962	NA	0.101509	0.000520589	0.466282	NA	0.106823
P094	0.839654	6.64281e-07	0.666667	NA	0.0694444	0.000710143	0.636868	NA	0.121869	0.00338662	0.647036	NA	0.109388	0.00208445	0.687189	NA	0.104691	0.00285332	0.654108	NA	0.112853	1.52698e-06	0.264151	NA	0.113208	0.000127508	0.538375	NA	0.12404	0.000646777	0.477234	NA	0.117919	0.000274529	0.648932	NA	0.110328	0.000621578	0.598876	NA	0.112123
P095	0.871918	4.94142e-07	0.666667	NA	0.146341	0.000625637	0.56059	NA	0.133834	0.00300714	0.570768	NA	0.119228	0.00181566	0.60526	NA	0.113142	0.00246432	0.568294	NA	0.122073	1.27215e-06	0.188679	NA	0.130841	0.000105988	0.45098	NA	0.138581	0.000564836	0.403936	NA	0.127897	0.00023006	0.553406	NA	0.116941	0.00053625	0.515188	NA	0.124102
P096	0.721711	5.13129e-07	0.333333	NA	0.189189	0.000573246	0.499594	NA	0.133832	0.00275106	0.501387	NA	0.115446	0.00166636	0.53036	NA	0.109052	0.00226312	0.50032	NA	0.120039	1.44609e-06	0.150943	NA	0.0973451	9.73545e-05	0.373669	NA	0.135473	0.000514447	0.350532	NA	0.125274	0.00022054	0.500202	NA	0.11655	0.000489898	0.443803	NA	0.119348
P097	0.996906	4.05337e-07	0.333333	NA	0.16129	0.000667805	0.612118	NA	0.159913	0.00321391	0.618404	NA	0.141247	0.00193579	0.653739	NA	0.132402	0.00263324	0.614965	NA	0.145337	2.06047e-06	0.339623	NA	0.150943	0.000114744	0.478992	NA	0.159913	0.000604313	0.442128	NA	0.149663	0.000253133	0.610641	NA	0.137868	0.000575838	0.556956	NA	0.145959
P098	0.893958	3.81743e-07	0.333333	NA	0.296296	0.000632678	0.592643	NA	0.152969	0.00311765	0.608265	NA	0.137105	0.00188963	0.647255	NA	0.131059	0.00253946	0.606233	NA	0.142147	1.4179e-06	0.207547	NA	0.140351	0.000109953	0.472829	NA	0.161138	0.000584873	0.425957	NA	0.144858	0.000250674	0.607819	NA	0.135355	0.000555555	0.548755	NA	0.139635
P099	1.04493	3.18814e-07	0.333333	NA	0.470588	0.000599332	0.539221	NA	0.160391	0.00293083	0.54864	NA	0.139888	0.00178483	0.580778	NA	0.133675	0.00239391	0.547857	NA	0.146858	1.60682e-06	0.264151	NA	0.155963	0.000102913	0.429132	NA	0.171093	0.000560398	0.39234	NA	0.153234	0.000228169	0.533656	NA	0.139473	0.000524207	0.489672	NA	0.146835
P100	0.769614	2.89321e-07	0.333333	NA	0.08	0.00063101	0.545037	NA	0.128839	0.00297971	0.552371	NA	0.11568	0.00179949	0.585626	NA	0.109832	0.00247741	0.557943	NA	0.118753	1.80022e-06	0.226415	NA	0.0980392	0.000109213	0.438655	NA	0.133326	0.000545263	0.375532	NA	0.12084	0.000234029	0.545345	NA	0.117536	0.000542981	0.497114	NA	0.119131
P101	1.28578	2.84763e-07	0.333333	NA	0.130435	0.000500646	0.42521	NA	0.110407	0.0023628	0.432102	NA	0.100375	0.00150677	0.475639	NA	0.0960936	0.0020491	0.447401	NA	0.102176	1.1281e-06	0.150943	NA	0.119565	8.65898e-05	0.337815	NA	0.111642	0.000414319	0.276277	NA	0.106823	0.000194515	0.438533	NA	0.0998947	0.000440156	0.398238	NA	0.103369
P102	1.36398	1.36966e-07	0.333333	NA	0.2	0.000602788	0.515012	NA	0.130612	0.00288037	0.524567	NA	0.117801	0.0017862	0.575567	NA	0.115241	0.00242831	0.537958	NA	0.123141	8.56039e-07	0.150943	NA	0.153846	0.00010559	0.415126	NA	0.139847	0.0005207	0.356064	NA	0.126642	0.000230001	0.525595	NA	0.120371	0.000520917	0.479951	NA	0.12367
P103	1.24274	4.3251e-07	0.666667	NA	0.075	0.000557435	0.479308	NA	0.108844	0.00268894	0.48723	NA	0.0970564	0.00165365	0.525209	NA	0.0923993	0.00222455	0.493733	NA	0.0999736	1.21706e-06	0.226415	NA	0.130841	9.55042e-05	0.378711	NA	0.109488	0.000490587	0.333298	NA	0.10286	0.000213137	0.478436	NA	0.0958833	0.000476877	0.431045	NA	0.102197
P104	1.25539	6.08468e-07	0.666667	NA	0.0851064	0.000553861	0.507979	NA	0.144946	0.00276447	0.522686	NA	0.128548	0.00173593	0.573567	NA	0.121654	0.00228568	0.527269	NA	0.132029	1.34817e-06	0.226415	NA	0.141414	9.57084e-05	0.408964	NA	0.152421	0.000514847	0.364043	NA	0.137881	0.000231504	0.540105	NA	0.128664	0.000508607	0.478736	NA	0.128823
P105	1.6239	4.44865e-07	1	NA	0.162162	0.00064613	0.686367	NA	0.203028	0.0032501	0.696298	NA	0.168243	0.00198332	0.728881	NA	0.156145	0.00267543	0.701005	NA	0.174027	1.62427e-06	0.283019	NA	0.207692	0.000113006	0.561905	NA	0.202047	0.000631439	0.515106	NA	0.178627	0.000260515	0.67634	NA	0.161432	0.000596005	0.638518	NA	0.172368
P106	1.42107	4.14156e-07	0.666667	NA	0.117647	0.000588929	0.529348	NA	0.134924	0.00277056	0.528234	NA	0.11758	0.00168682	0.558296	NA	0.11017	0.0023072	0.531409	NA	0.121446	1.19887e-06	0.150943	NA	0.157895	9.43076e-05	0.393838	NA	0.13482	0.000490644	0.351489	NA	0.127112	0.000215612	0.509472	NA	0.119011	0.000490208	0.471294	NA	0.121171
P107	1.53056	4.02126e-07	0.666667	NA	0.0967742	0.000595159	0.472681	NA	0.120186	0.00277733	0.482862	NA	0.109901	0.00168338	0.513089	NA	0.1043	0.00233657	0.491776	NA	0.1119	1.47841e-06	0.207547	NA	0.116071	0.000102873	0.382073	NA	0.127268	0.000532889	0.341915	NA	0.117211	0.000221926	0.476421	NA	0.110559	0.000514048	0.446385	NA	0.113608
P108	1.64326	5.85973e-07	1	NA	0.259259	0.000757878	0.674331	NA	0.129825	0.00355474	0.674967	NA	0.115403	0.00213504	0.710035	NA	0.110024	0.00294549	0.680492	NA	0.120397	1.95612e-06	0.339623	NA	0.146465	0.000135911	0.57535	NA	0.136721	0.00067168	0.488936	NA	0.122026	0.000284197	0.669891	NA	0.117322	0.00063335	0.61695	NA	0.119782
P109	1.68661	3.79167e-07	0.333333	NA	0.342857	0.000705347	0.787666	NA	0.211439	0.00353111	0.795045	NA	0.171733	0.00221074	0.83099	NA	0.158514	0.00291251	0.795739	NA	0.179467	1.87163e-06	0.415094	NA	0.171717	0.000127626	0.659384	NA	0.210498	0.000675699	0.589468	NA	0.18169	0.00028928	0.780331	NA	0.164864	0.000670625	0.748329	NA	0.174688
P110	1.43829	3.67336e-07	0.333333	NA	0.0833333	0.000650288	0.594671	NA	0.12674	0.00317287	0.607914	NA	0.112949	0.00194865	0.64374	NA	0.106454	0.00262097	0.609545	NA	0.116614	1.50702e-06	0.188679	NA	0.126761	0.000116455	0.487955	NA	0.130475	0.000601188	0.434255	NA	0.119809	0.000257352	0.610238	NA	0.113089	0.000594792	0.567588	NA	0.115864

## Sheet: Table S8
Table S8: Gene enrichment analysis after filtering by tumor-related pathway.
Chrom	Start	End	Repeat Name	Familly	Annotation	Gene	Pathway
chr1	11323544	11323592	(CA)n	STR_gastric	Promoter (<=1kb)	MTOR	PI3K
chr1	16174429	16174476	(CCG)n	STR_gastric	Promoter (<=1kb)	SPEN	NOTCH
chr1	24070938	24071168	AluSg7	Alu_colon	Promoter (1-2kb)	ELOA	DDR
chr1	46713073	46713118	(CCCCG)n	STR_gastric	Promoter (<=1kb)	RAD54L	DDR
chr1	120612041	120612060	(CCG)n	STR_gastric	Promoter (<=1kb)	NOTCH2	NOTCH
chr1	202309360	202309666	AluSz	Alu_pancreatic	Promoter (1-2kb)	UBE2T	DDR
chr10	14994305	14994597	AluSx	Alu_pancreatic	Promoter (1-2kb)	DCLRE1C	DDR
chr10	35929711	35929780	(CCG)n	STR_gastric	Promoter (<=1kb)	FZD8	WNT
chr11	841925	842047	AluJb	Alu_colon	Promoter (<=1kb)	POLR2L	DDR
chr11	842354	842416	(CCCCAG)n	STR_colon	Promoter (<=1kb)	POLR2L	DDR
chr11	47238930	47238952	(TAA)n	STR_gastric	Promoter (2-3kb)	DDB2	DDR
chr11	62528406	62528496	(TCTA)n	STR_gastric	Promoter (<=1kb)	POLR2G	DDR
chr11	94225317	94225521	AluSx	Alu_pancreatic	Promoter (1-2kb)	MRE11	DDR
chr11	96077172	96077308	FLAM_A	Alu_pancreatic	Promoter (<=1kb)	MAML2	NOTCH
chr12	1057873	1058164	AluSx1	Alu_colon	Promoter (<=1kb)	RAD52	DDR
chr12	1058217	1058323	AluJb	Alu_colon	Promoter (<=1kb)	RAD52	DDR
chr12	1059755	1059878	AluJr	Alu_gastric	Promoter (<=1kb)	RAD52	DDR
chr12	4381194	4381222	(A)n	STR_gastric	FANTOM_Enhancer,Promoter (1-2kb)	CCND2	Cell_Cycle
chr12	54582052	54582124	(TAA)n	STR_gastric	Promoter (<=1kb)	SMUG1	DDR
chr12	58147043	58147083	(TATG)n	STR_pancreatic	Promoter (<=1kb)	CDK4	Cell_Cycle
chr12	112855503	112855762	AluJb	Alu_gastric	Promoter (<=1kb)	PTPN11	RTK-RAS
chr12	118455481	118455636	AluJr4	Alu_pancreatic	Promoter (<=1kb)	RFC5	DDR
chr12	118572904	118572947	(TG)n	STR_pancreatic	Promoter (<=1kb)	PEBP1	RTK-RAS
chr13	21633738	21633757	(CAA)n	STR_pancreatic	Promoter (<=1kb)	LATS2	Hippo
chr14	45607751	45607830	FLAM_C	Alu_pancreatic	FANTOM_Enhancer,Promoter (2-3kb)	FANCM	DDR
chr14	50153720	50153993	AluJo	Alu_pancreatic,Alu_gastric	Promoter (1-2kb)	POLE2	DDR
chr14	50154009	50154060	(CA)n	STR_gastric,STR_pancreatic	Promoter (1-2kb)	POLE2	DDR
chr14	51137351	51137372	AluSx1	Alu_pancreatic	FANTOM_Enhancer	SAV1	Hippo
chr14	51137351	51137641	AluSx1	Alu_pancreatic	Promoter (2-3kb)	SAV1	Hippo
chr14	65455162	65455447	AluSx1	Alu_pancreatic	Promoter (1-2kb)	FNTB	RTK-RAS
chr14	65569444	65569475	(G)n	STR_gastric	Promoter (<=1kb)	MAX	MYC
chr14	75518641	75518946	AluSp	Alu_pancreatic	Promoter (<=1kb)	MLH3	DDR
chr14	78228375	78228659	AluSx	Alu_gastric	Promoter (<=1kb)	SNW1	NOTCH
chr14	91973678	91973936	(TA)n	STR_gastric	Promoter (2-3kb)	PPP4R3A	DDR
chr15	40988378	40988402	(TTTG)n	STR_gastric	Promoter (<=1kb)	RAD51	DDR
chr15	40988491	40988758	AluJb	Alu_gastric	Promoter (1-2kb)	RAD51	DDR
chr15	40989273	40989307	(TTTA)n	STR_pancreatic	Promoter (1-2kb)	RAD51	DDR
chr15	89788388	89788727	AluSc	Alu_gastric,Alu_pancreatic	Promoter (1-2kb)	FANCI	DDR
chr16	3662249	3662550	AluSq	Alu_colon	Promoter (<=1kb)	SLX4	DDR
chr16	29986419	29986459	(TG)n	STR_gastric	Promoter (1-2kb)	TAOK2	Hippo
chr16	89881446	89881743	AluSx1	Alu_gastric	Promoter (1-2kb)	FANCA	DDR
chr16	89883465	89883574	AluJo	Alu_colon	Promoter (<=1kb)	FANCA	DDR
chr17	18129077	18129218	(CGGGG)n	STR_colon	Promoter (<=1kb)	LLGL1	Hippo
chr17	18129456	18129624	(TCTCTG)n	STR_colon	Promoter (<=1kb)	LLGL1	Hippo
chr17	37845877	37846181	AluSp	Alu_pancreatic	Promoter (1-2kb)	ERBB2	RTK-RAS
chr17	41276765	41276794	(TTTTG)n	STR_gastric	Promoter (<=1kb)	BRCA1	DDR
chr17	41320373	41320675	AluSp	Alu_gastric	Promoter (1-2kb)	BRCA1	DDR
chr17	48451590	48451899	AluJb	Alu_pancreatic	Promoter (1-2kb)	EME1	DDR
chr17	73399237	73399267	(TA)n	STR_gastric	Promoter (2-3kb)	GRB2	RTK-RAS
chr17	73662224	73662356	FLAM_C	Alu_gastric	Promoter (<=1kb)	RECQL5	DDR
chr17	78517915	78518188	AluSg	Alu_gastric	Promoter (<=1kb)	RPTOR	PI3K
chr19	40749953	40750006	(TAA)n	STR_lung	Promoter (<=1kb)	AKT2	PI3K
chr19	45872644	45872809	AluSx	Alu_gastric	Promoter (1-2kb)	ERCC2	DDR
chr19	48673960	48674123	(CGGGG)n	STR_colon	Promoter (<=1kb)	LIG1	DDR
chr19	52694109	52694413	AluSz	Alu_colon	Promoter (<=1kb)	PPP2R1A	PI3K
chr2	48011980	48012260	AluSg	Alu_pancreatic	Promoter (<=1kb)	MSH6	DDR
chr2	55845773	55845956	AluSc8	Alu_colon	Promoter (<=1kb)	PPP4R3B	DDR
chr2	128614336	128614621	AluSx1	Alu_gastric	Promoter (1-2kb)	POLR2D	DDR
chr2	128615656	128615711	(CCG)n	STR_colon	Promoter (<=1kb)	POLR2D	DDR
chr2	148603953	148603982	(TG)n	STR_gastric	Promoter (1-2kb)	ACVR2A	TGF-Beta
chr2	202897176	202897205	(TG)n	STR_gastric	Promoter (2-3kb)	FZD7	WNT
chr2	230451225	230451266	(A)n	STR_pancreatic	Promoter (<=1kb)	DNER	NOTCH
chr2	230451313	230451332	(CCCCAA)n	STR_pancreatic	Promoter (<=1kb)	DNER	NOTCH
chr22	30001141	30001462	AluSg	Alu_pancreatic	Promoter (1-2kb)	NF2	Hippo
chr22	38966201	38966406	(CGGGG)n	STR_gastric	Promoter (<=1kb)	DMC1	DDR
chr22	41346085	41346223	FLAM_C	Alu_gastric	Promoter (1-2kb)	RBX1	DDR,NOTCH
chr22	41348988	41349293	AluSx1	Alu_pancreatic	Promoter (1-2kb)	RBX1	DDR
chr22	41348988	41349293	AluSx1	Alu_pancreatic	Promoter (1-2kb)	RBX1	NOTCH
chr22	46375328	46375446	(CA)n	STR_pancreatic	FANTOM_Enhancer,Promoter (2-3kb)	WNT7B	WNT
chr22	46375509	46375787	(CA)n	STR_pancreatic	Promoter (2-3kb)	WNT7B	WNT
chr3	37036292	37036600	AluSx	Alu_pancreatic	Promoter (1-2kb)	MLH1	DDR
chr3	178867946	178867990	(TG)n	STR_pancreatic,STR_gastric	Promoter (1-2kb)	PIK3CA	PI3K
chr3	186525631	186525938	AluSx1	Alu_pancreatic	Promoter (1-2kb)	RFC4	DDR
chr4	26324264	26324311	(TA)n	STR_gastric	Promoter (1-2kb)	RBPJ	NOTCH
chr4	39366774	39366796	(A)n	STR_gastric	Promoter (1-2kb)	RFC1	DDR
chr4	57846259	57846391	FLAM_C	Alu_gastric	Promoter (1-2kb)	POLR2B	DDR
chr4	71767160	71767198	(T)n	STR_gastric	Promoter (<=1kb)	MOB1B	Hippo
chr4	187642999	187643291	AluSp	Alu_pancreatic	Promoter (1-2kb)	FAT1	Hippo
chr5	34913998	34914125	FLAM_A	Alu_pancreatic	Promoter (1-2kb)	RAD1	DDR
chr5	34917457	34917763	AluSg4	Alu_pancreatic	Promoter (<=1kb)	RAD1	DDR
chr5	34918135	34918413	AluJo	Alu_pancreatic	Promoter (<=1kb)	RAD1	DDR
chr5	54530899	54531205	AluSx	Alu_pancreatic	Promoter (1-2kb)	CCNO	DDR
chr5	67437910	67437937	(T)n	STR_liver	FANTOM_Enhancer	PIK3R1	PI3K
chr5	86566183	86566463	AluSx	Alu_pancreatic	Promoter (1-2kb)	RASA1	RTK-RAS
chr5	86566464	86566500	(T)n	STR_pancreatic	Promoter (1-2kb)	RASA1	RTK-RAS
chr5	149517404	149517612	(CAGAGA)n	STR_liver	Promoter (<=1kb)	PDGFRB	RTK-RAS
chr5	176740281	176740572	AluSx1	Alu_pancreatic	Promoter (<=1kb)	MXD3	MYC
chr6	158590272	158590871	(TA)n	STR_gastric	Promoter (<=1kb)	GTF2H5	DDR
chr7	48019981	48020013	(ATG)n	STR_gastric	Promoter (<=1kb)	HUS1	DDR
chr7	73023885	73023920	(TG)n	STR_liver	Promoter (2-3kb)	MLXIPL	MYC
chr7	73036011	73036202	(TCCC)n	STR_liver	Promoter (2-3kb)	MLXIPL	MYC
chr7	116365514	116365540	(TA)n	STR_pancreatic	Promoter (1-2kb)	MET	RTK-RAS
chr7	152371704	152371877	(TA)n	STR_pancreatic	Promoter (1-2kb)	XRCC2	DDR
chr8	42197078	42197098	(TTTA)n	STR_gastric	Promoter (1-2kb)	POLB	DDR
chr8	42910805	42911077	AluJb	Alu_colon	Promoter (<=1kb)	FNTA	RTK-RAS
chr8	48871957	48872252	AluSx3	Alu_colon	Promoter (<=1kb)	PRKDC	DDR
chr8	74882975	74883089	AluSx	Alu_gastric	Promoter (1-2kb)	ELOC	DDR
chr8	74883090	74883119	(CAAAA)n	STR_pancreatic,STR_gastric	Promoter (1-2kb)	ELOC	DDR
chr8	74883120	74883297	AluSx	Alu_gastric	Promoter (<=1kb)	ELOC	DDR
chr8	74883359	74883634	AluSq	Alu_colon	Promoter (<=1kb)	ELOC	DDR
chr8	95488078	95488366	AluSz	Alu_gastric	Promoter (<=1kb)	RAD54B	DDR
chr9	21993799	21993845	(TG)n	STR_gastric	Promoter (<=1kb)	CDKN2A	Cell_Cycle
chr9	33000343	33000653	AluSx	Alu_gastric	Promoter (<=1kb)	APTX	DDR
chr9	35080805	35081114	AluYf4	Alu_gastric	Promoter (<=1kb)	FANCG	DDR
chr9	91794253	91794273	(A)n	STR_pancreatic	Promoter (<=1kb)	SHC3	RTK-RAS
